# Supplementary material for: Deep hydration of an Li7–3x La3Zr2 M III x O12 solid-state electrolyte material: a case study on Al- and Ga-stabilized LLZO
Source: Acta Crystallogr C Struct Chem. 2021 Dec 6;78(Pt 1):1–6. doi: 10.1107/S2053229621012250 (PMC8725724; doi:10.1107/S2053229621012250)
Supplement: Supplementary file 1 [file c-78-00001-sup1.cif]

##############################################################################
#                                                                            #
# This CIF contains the data in a paper accepted for publication in          #
# Acta Crystallographica Section C. It conforms to the requirements of       #
# Notes for Authors for Acta Crystallographica Section C, and has been       #
# peer reviewed under the auspices of the IUCr Commission on Journals.       #
#                                                                            #
# Full details of the Crystallographic Information File format               #
# are given in the paper "The Crystallographic Information File (CIF):       #
# a New Standard Archive File for Crystallography" by S. R. Hall, F. H.      #
# Allen and I. D. Brown [Acta Cryst. (1991), A47, 655-685].                  #
#                                                                            #
# The current version of the core CIF dictionary is obtainable from          #
# ftp://ftp.iucr.org/pub/cif_core.dic.                                       #
#                                                                            #
# Software is freely available for graphical display of the structure(s)     #
# in this CIF. For information consult the CIF software page                 #
# http://www.iucr.org/resources/cif/software.                                #
#                                                                            #
# This file may be used for bona fide research purposes within the           #
# scientific community so long as proper attribution is given to the journal # 
# article from which it was obtained.                                        #
#                                                                            #
##############################################################################
data_global
_audit_creation_method     'WinGX routine CIF_UPDATE'
_audit_conform_dict_name     cif_core.dic
_audit_conform_dict_version     2.4.3
_journal_data_validation_number     ?
_journal_date_recd_electronic     2021-07-16
_journal_date_accepted     2021-11-18
_journal_name_full     'Acta Crystallographica, Section C'
_journal_year     2022
_journal_volume     78
_journal_issue      1
_journal_page_first     1
_journal_page_last     6
_journal_paper_category     FA
_journal_paper_doi     10.1107/S2053229621012250
_journal_coeditor_code     EP3020
_publ_contact_author_name
;
G\"unther J. Redhammer
;
_publ_contact_author_address
;
Chemistry and Physics of Materials
University of Salzburg
Jakob Haringerstrasse 2A
5020 Salzburg
Austria
;
_publ_contact_author_email     guenther.redhammer@sbg.ac.at
_publ_contact_author_fax     ?
_publ_contact_author_phone     ?
_publ_section_title
;
Deep hydration of an Li~7--3~<i>~x~</i>La~3~Zr~2~<i>M</i>^III^<i>~x~</i>O~12~
solid-state electrolyte material: a case study on Al- and Ga-stabilized LLZO
;
_publ_section_title_footnote     .
loop_
    _publ_author_name
    _publ_author_address
    'Redhammer, G\"unther J.'
;
Chemistry and Physics of Materials
University of Salzburg
Jakob Haringerstrasse 2A
5020 Salzburg
Austria
;
    'Tippelt, Gerold'
;
Chemistry and Physics of Materials
University of Salzburg
Jakob Haringerstrasse 2A
5020 Salzburg
Austria
;
    'Rettenwander, Daniel'
;
Department of Material Science and Engineering
NTNU Norwegian University of Science and Technology
Trondheim
Norway
;
_publ_section_synopsis
;
Hydrothermally treated Al- and Ga-stabilized stuffed Li garnets, nominally
Li~7~La~3~Zr~2~O~12~, are investigated by single-crystal X-ray diffraction to
determine structural and site-occupation alterations due to Li^I^/H^I^
exchange.
;
data_LLZO-Al15-pristine
_audit_creation_method     'WinGX routine CIF_UPDATE'
_audit_conform_dict_name     cif_core.dic
_audit_conform_dict_version     2.4.5
_chemical_formula_moiety     'Al0.15 La2.95 Li5.73 O12 Zr2'
_chemical_formula_sum     'Al0.15 La2.95 Li5.73 O12 Zr2'
_chemical_formula_weight     827.89
_symmetry_cell_setting     cubic
_symmetry_space_group_name_H-M     'I a -3 d'
_symmetry_space_group_name_Hall     '-I 4bd 2c 3'
loop_
    _symmetry_equiv_pos_as_xyz
    'x, y, z'
    'x, -y, -z+1/2'
    '-x+1/2, -y, z+1/2'
    '-x+1/2, y, -z'
    '-y+1/4, x+3/4, z+1/4'
    'y+1/4, x+3/4, -z+3/4'
    'y+1/4, -x+1/4, z+3/4'
    '-y+1/4, -x+1/4, -z+1/4'
    'y, z, x'
    '-y+1/2, -z, x+1/2'
    'y, -z, -x+1/2'
    '-y+1/2, z, -x'
    '-z+1/4, y+3/4, x+1/4'
    '-z+1/4, -y+1/4, -x+1/4'
    'z+1/4, -y+1/4, x+3/4'
    'z+1/4, y+3/4, -x+3/4'
    'z, x, y'
    '-z, x+1/2, -y+1/2'
    '-z, -x+1/2, y'
    'z, -x, -y+1/2'
    '-x+1/4, -z+1/4, -y+1/4'
    '-x+1/4, z+3/4, y+1/4'
    'x+3/4, -z+3/4, y+1/4'
    'x+1/4, z+3/4, -y+3/4'
    'x+1/2, y+1/2, z+1/2'
    'x+1/2, -y+1/2, -z+1'
    '-x+1, -y+1/2, z+1'
    '-x+1, y+1/2, -z+1/2'
    '-y+3/4, x+5/4, z+3/4'
    'y+3/4, x+5/4, -z+5/4'
    'y+3/4, -x+3/4, z+5/4'
    '-y+3/4, -x+3/4, -z+3/4'
    'y+1/2, z+1/2, x+1/2'
    '-y+1, -z+1/2, x+1'
    'y+1/2, -z+1/2, -x+1'
    '-y+1, z+1/2, -x+1/2'
    '-z+3/4, y+5/4, x+3/4'
    '-z+3/4, -y+3/4, -x+3/4'
    'z+3/4, -y+3/4, x+5/4'
    'z+3/4, y+5/4, -x+5/4'
    'z+1/2, x+1/2, y+1/2'
    '-z+1/2, x+1, -y+1'
    '-z+1/2, -x+1, y+1/2'
    'z+1/2, -x+1/2, -y+1'
    '-x+3/4, -z+3/4, -y+3/4'
    '-x+3/4, z+5/4, y+3/4'
    'x+5/4, -z+5/4, y+3/4'
    'x+3/4, z+5/4, -y+5/4'
    '-x, -y, -z'
    '-x, y, z-1/2'
    'x-1/2, y, -z-1/2'
    'x-1/2, -y, z'
    'y-1/4, -x-3/4, -z-1/4'
    '-y-1/4, -x-3/4, z-3/4'
    '-y-1/4, x-1/4, -z-3/4'
    'y-1/4, x-1/4, z-1/4'
    '-y, -z, -x'
    'y-1/2, z, -x-1/2'
    '-y, z, x-1/2'
    'y-1/2, -z, x'
    'z-1/4, -y-3/4, -x-1/4'
    'z-1/4, y-1/4, x-1/4'
    '-z-1/4, y-1/4, -x-3/4'
    '-z-1/4, -y-3/4, x-3/4'
    '-z, -x, -y'
    'z, -x-1/2, y-1/2'
    'z, x-1/2, -y'
    '-z, x, y-1/2'
    'x-1/4, z-1/4, y-1/4'
    'x-1/4, -z-3/4, -y-1/4'
    '-x-3/4, z-3/4, -y-1/4'
    '-x-1/4, -z-3/4, y-3/4'
    '-x+1/2, -y+1/2, -z+1/2'
    '-x+1/2, y+1/2, z'
    'x, y+1/2, -z'
    'x, -y+1/2, z+1/2'
    'y+1/4, -x-1/4, -z+1/4'
    '-y+1/4, -x-1/4, z-1/4'
    '-y+1/4, x+1/4, -z-1/4'
    'y+1/4, x+1/4, z+1/4'
    '-y+1/2, -z+1/2, -x+1/2'
    'y, z+1/2, -x'
    '-y+1/2, z+1/2, x'
    'y, -z+1/2, x+1/2'
    'z+1/4, -y-1/4, -x+1/4'
    'z+1/4, y+1/4, x+1/4'
    '-z+1/4, y+1/4, -x-1/4'
    '-z+1/4, -y-1/4, x-1/4'
    '-z+1/2, -x+1/2, -y+1/2'
    'z+1/2, -x, y'
    'z+1/2, x, -y+1/2'
    '-z+1/2, x+1/2, y'
    'x+1/4, z+1/4, y+1/4'
    'x+1/4, -z-1/4, -y+1/4'
    '-x-1/4, z-1/4, -y+1/4'
    '-x+1/4, -z-1/4, y-1/4'
_cell_length_a     12.9637(2)
_cell_length_b     12.9637(2)
_cell_length_c     12.9637(2)
_cell_angle_alpha     90
_cell_angle_beta     90
_cell_angle_gamma     90
_cell_volume     2178.65(10)
_cell_formula_units_Z     8
_cell_measurement_reflns_used     33130
_cell_measurement_theta_min     3.85
_cell_measurement_theta_max     36.642
_cell_measurement_temperature     298(2)
_exptl_crystal_description     cuboid
_exptl_crystal_colour     colorless
_exptl_crystal_size_max     0.12
_exptl_crystal_size_mid     0.11
_exptl_crystal_size_min     0.07
_exptl_crystal_density_diffrn     5.048
_exptl_crystal_density_method     'not measured'
_exptl_crystal_F_000     2906
_exptl_absorpt_coefficient_mu     13.236
_exptl_absorpt_correction_type     multi-scan
_exptl_absorpt_process_details
;
(APEX2; Bruker, 2012)
;
_exptl_absorpt_correction_T_min     0.22
_exptl_absorpt_correction_T_max     0.39
_diffrn_ambient_temperature     298(2)
_diffrn_radiation_type     MoK\a
_diffrn_radiation_wavelength     0.71073
_diffrn_radiation_monochromator     graphite
_diffrn_measurement_device_type     'Bruker SMART APEX'
_diffrn_measurement_device     '3-circle diffractometer'
_diffrn_measurement_method     'rotation, \w-scans at 4 different \f positions'
_diffrn_reflns_number     33130
_diffrn_reflns_av_R_equivalents     0.0288
_diffrn_reflns_av_unetI/netI     0.0065
_diffrn_reflns_theta_min     3.85
_diffrn_reflns_theta_max     36.642
_diffrn_reflns_theta_full     25.242
_diffrn_measured_fraction_theta_max     0.987
_diffrn_measured_fraction_theta_full     0.994
_diffrn_reflns_limit_h_min     -21
_diffrn_reflns_limit_h_max     21
_diffrn_reflns_limit_k_min     -21
_diffrn_reflns_limit_k_max     21
_diffrn_reflns_limit_l_min     -21
_diffrn_reflns_limit_l_max     21
_diffrn_radiation_probe     x-ray
_reflns_number_total     455
_reflns_number_gt     441
_reflns_threshold_expression     'I > 2\s(I)'
_refine_ls_structure_factor_coef     Fsqd
_refine_ls_matrix_type     full
_refine_ls_R_factor_all     0.0171
_refine_ls_R_factor_gt     0.0163
_refine_ls_wR_factor_gt     0.032
_refine_ls_wR_factor_ref     0.0321
_refine_ls_goodness_of_fit_ref     1.511
_refine_ls_restrained_S_all     1.511
_refine_ls_number_reflns     455
_refine_ls_number_parameters     25
_refine_ls_number_restraints     0
_refine_ls_number_constraints     0
_refine_ls_hydrogen_treatment     undef
_refine_ls_weighting_scheme     calc
_refine_ls_weighting_details
             'w=1/[\s^2^(Fo^2^)+(0.0044P)^2^+13.2478P] where P=(Fo^2^+2Fc^2^)/3'
_refine_ls_shift/su_max     0.001
_refine_ls_shift/su_mean     0
_refine_diff_density_max     0.709
_refine_diff_density_min     -0.441
_refine_ls_extinction_method
;
SHELXL2014 (Sheldrick, 2015)
;
_refine_ls_extinction_coef     0.00041(3)
_refine_ls_extinction_expression
                                    Fc^*^=kFc[1+0.001xFc^2^\l^3^/sin(2\q)]^-1/4^
loop_
    _atom_type_symbol
    _atom_type_description
    _atom_type_scat_dispersion_real
    _atom_type_scat_dispersion_imag
    _atom_type_scat_source
    Li Li -0.0003 0.0001 'International Tables Vol C Tables 4.2.6.8 and 6.1.1.4'
    O O 0.0106 0.006 'International Tables Vol C Tables 4.2.6.8 and 6.1.1.4'
    Al Al 0.0645 0.0514 'International Tables Vol C Tables 4.2.6.8 and 6.1.1.4'
    Zr Zr -2.9673 0.5597 'International Tables Vol C Tables 4.2.6.8 and 6.1.1.4'
    La La -0.2871 2.4523 'International Tables Vol C Tables 4.2.6.8 and 6.1.1.4'
    H H 0 0 'International Tables Vol C Tables 4.2.6.8 and 6.1.1.4'
_computing_data_collection
;
APEX2 (Bruker, 2012)
;
_computing_cell_refinement
;
APEX2 (Bruker, 2012)
;
_computing_data_reduction
;
APEX2 (Bruker, 2012)
;
_computing_structure_solution
;
SIR2014 (Burla <i>et al.</i>,  2012)
;
_computing_structure_refinement
;
SHELXL2014 (Sheldrick, 2015)
;
_computing_molecular_graphics
;
ORTEP-3 for Windows (Farrugia, 2012)
;
_computing_publication_material
;
WinGX (Farrugia, 2012)
;
loop_
    _atom_site_type_symbol
    _atom_site_label
    _atom_site_fract_x
    _atom_site_fract_y
    _atom_site_fract_z
    _atom_site_U_iso_or_equiv
    _atom_site_adp_type
    _atom_site_calc_flag
    _atom_site_occupancy
    _atom_site_disorder_assembly
    _atom_site_disorder_group
    La La1 0.125 0 0.25 0.00857(8) Uani d 0.983(3) . .
    Zr Zr1 0 0 0 0.00669(12) Uani d 1 . .
    O O1 0.09999(13) 0.19604(13) 0.28188(13) 0.0117(3) Uani d 1 . .
    Li Li1 0.375 0 0.25 0.022(6) Uani d 0.47(6) . .
    Al Al1 0.375 0 0.25 0.022(5) Uani d 0.05 . .
    Li Li2 0.0961(10) 0.1880(11) 0.4246(11) 0.023(4) Uiso d 0.36(2) . .
loop_
    _atom_site_aniso_label
    _atom_site_aniso_U_11
    _atom_site_aniso_U_22
    _atom_site_aniso_U_33
    _atom_site_aniso_U_12
    _atom_site_aniso_U_13
    _atom_site_aniso_U_23
    La1 0.01087(11) 0.00742(9) 0.00742(9) 0 0 0.00134(7)
    Zr1 0.00669(12) 0.00669(12) 0.00669(12) 0.00008(8) 0.00008(8) 0.00008(8)
    O1 0.0092(6) 0.0120(7) 0.0140(7) -0.0016(5) 0.0003(5) 0.0004(5)
    Li1 0.009(9) 0.029(12) 0.029(12) 0 0 0
    Al1 0.009(15) 0.029(9) 0.029(9) 0 0 0
_geom_special_details
;
 All esds (except the esd in the dihedral angle between two l.s. planes)
 are estimated using the full covariance matrix.  The cell esds are taken
 into account individually in the estimation of esds in distances, angles
 and torsion angles; correlations between esds in cell parameters are only
 used when they are defined by crystal symmetry.  An approximate (isotropic)
 treatment of cell esds is used for estimating esds involving l.s. planes.
;
loop_
    _geom_bond_atom_site_label_1
    _geom_bond_atom_site_label_2
    _geom_bond_site_symmetry_2
    _geom_bond_distance
    _geom_bond_publ_flag
    La1 O1 17 2.5110(17) ?
    La1 O1 14 2.5110(17) ?
    La1 O1 20 2.5110(17) ?
    La1 O1 13_545 2.5110(17) ?
    La1 O1 . 2.5951(17) ?
    La1 O1 22_545 2.5952(17) ?
    La1 O1 2 2.5952(17) ?
    La1 O1 21 2.5952(17) ?
    La1 Li2 64_666 2.992(14) ?
    La1 Li2 90_455 2.992(14) ?
    La1 Li2 91_455 2.992(14) ?
    La1 Li2 63_656 2.992(14) ?
    Zr1 O1 69 2.1076(16) ?
    Zr1 O1 21 2.1076(16) ?
    Zr1 O1 62 2.1076(16) ?
    Zr1 O1 14 2.1076(16) ?
    Zr1 O1 56 2.1076(16) ?
    Zr1 O1 8 2.1076(16) ?
    Zr1 Li2 90_455 2.906(15) ?
    Zr1 Li2 42_544 2.906(15) ?
    Zr1 Li2 82_545 2.906(15) ?
    Zr1 Li2 34_454 2.906(15) ?
    Zr1 Li2 50 2.906(15) ?
    Zr1 Li2 2 2.906(15) ?
    O1 Li2 . 1.854(15) ?
    O1 Al1 9 1.9044(17) ?
    O1 Li1 9 1.9044(17) ?
    O1 Li2 79_556 2.085(14) ?
    O1 Zr1 8 2.1076(16) ?
    O1 Li2 22_545 2.159(15) ?
    O1 Li2 53_566 2.242(14) ?
    O1 La1 9 2.5110(17) ?
    O1 Li2 91_455 2.646(14) ?
    Li1 Li2 63_656 1.616(14) ?
    Li1 Li2 64_666 1.616(14) ?
    Li1 Li2 17 1.616(14) ?
    Li1 Li2 20 1.616(14) ?
    Li1 O1 64_666 1.9044(17) ?
    Li1 O1 20 1.9044(17) ?
    Li1 O1 63_656 1.9044(17) ?
    Li1 O1 17 1.9044(17) ?
    Li1 Li2 83_545 2.367(14) ?
    Li1 Li2 81 2.367(14) ?
    Li1 Li2 7_554 2.367(14) ?
    Li1 Li2 6_545 2.367(14) ?
    Li2 Li2 22_545 0.79(3) ?
    Li2 Al1 9 1.616(14) ?
    Li2 Li1 9 1.616(14) ?
    Li2 O1 53_566 2.085(14) ?
    Li2 O1 22_545 2.159(15) ?
    Li2 O1 79_556 2.242(14) ?
    Li2 Al1 5_545 2.367(14) ?
    Li2 Li1 5_545 2.367(14) ?
    Li2 Li2 53_566 2.46(2) ?
    Li2 Li2 79_556 2.46(2) ?
    Li2 O1 84 2.646(14) ?
loop_
    _geom_angle_atom_site_label_1
    _geom_angle_atom_site_label_2
    _geom_angle_atom_site_label_3
    _geom_angle_site_symmetry_1
    _geom_angle_site_symmetry_3
    _geom_angle
    _geom_angle_publ_flag
    O1 La1 O1 17 14 111.62(8) ?
    O1 La1 O1 17 20 71.83(8) ?
    O1 La1 O1 14 20 160.65(7) ?
    O1 La1 O1 17 13_545 160.65(7) ?
    O1 La1 O1 14 13_545 71.83(8) ?
    O1 La1 O1 20 13_545 111.62(8) ?
    O1 La1 O1 17 . 68.90(7) ?
    O1 La1 O1 14 . 73.03(6) ?
    O1 La1 O1 20 . 124.22(3) ?
    O1 La1 O1 13_545 . 95.13(5) ?
    O1 La1 O1 17 22_545 95.13(5) ?
    O1 La1 O1 14 22_545 124.22(3) ?
    O1 La1 O1 20 22_545 73.03(6) ?
    O1 La1 O1 13_545 22_545 68.90(7) ?
    O1 La1 O1 . 22_545 72.77(8) ?
    O1 La1 O1 17 2 124.22(3) ?
    O1 La1 O1 14 2 95.13(5) ?
    O1 La1 O1 20 2 68.90(7) ?
    O1 La1 O1 13_545 2 73.03(6) ?
    O1 La1 O1 . 2 165.64(7) ?
    O1 La1 O1 22_545 2 109.12(7) ?
    O1 La1 O1 17 21 73.03(6) ?
    O1 La1 O1 14 21 68.90(7) ?
    O1 La1 O1 20 21 95.13(5) ?
    O1 La1 O1 13_545 21 124.22(3) ?
    O1 La1 O1 . 21 109.12(7) ?
    O1 La1 O1 22_545 21 165.64(7) ?
    O1 La1 O1 2 21 72.77(8) ?
    O1 La1 Li2 17 64_666 43.4(3) ?
    O1 La1 Li2 14 64_666 147.5(3) ?
    O1 La1 Li2 20 64_666 47.1(3) ?
    O1 La1 Li2 13_545 64_666 124.3(3) ?
    O1 La1 Li2 . 64_666 77.2(3) ?
    O1 La1 Li2 22_545 64_666 56.0(3) ?
    O1 La1 Li2 2 64_666 116.0(3) ?
    O1 La1 Li2 21 64_666 110.0(3) ?
    O1 La1 Li2 17 90_455 147.5(3) ?
    O1 La1 Li2 14 90_455 43.4(3) ?
    O1 La1 Li2 20 90_455 124.3(3) ?
    O1 La1 Li2 13_545 90_455 47.1(3) ?
    O1 La1 Li2 . 90_455 110.0(3) ?
    O1 La1 Li2 22_545 90_455 116.0(3) ?
    O1 La1 Li2 2 90_455 56.0(3) ?
    O1 La1 Li2 21 90_455 77.2(3) ?
    Li2 La1 Li2 64_666 90_455 168.0(6) ?
    O1 La1 Li2 17 91_455 124.3(3) ?
    O1 La1 Li2 14 91_455 47.1(3) ?
    O1 La1 Li2 20 91_455 147.5(3) ?
    O1 La1 Li2 13_545 91_455 43.4(3) ?
    O1 La1 Li2 . 91_455 56.0(3) ?
    O1 La1 Li2 22_545 91_455 77.2(3) ?
    O1 La1 Li2 2 91_455 110.0(3) ?
    O1 La1 Li2 21 91_455 116.0(3) ?
    Li2 La1 Li2 64_666 91_455 122.0(5) ?
    Li2 La1 Li2 90_455 91_455 59.4(5) ?
    O1 La1 Li2 17 63_656 47.1(3) ?
    O1 La1 Li2 14 63_656 124.3(3) ?
    O1 La1 Li2 20 63_656 43.4(3) ?
    O1 La1 Li2 13_545 63_656 147.5(3) ?
    O1 La1 Li2 . 63_656 116.0(3) ?
    O1 La1 Li2 22_545 63_656 110.0(3) ?
    O1 La1 Li2 2 63_656 77.2(3) ?
    O1 La1 Li2 21 63_656 56.0(3) ?
    Li2 La1 Li2 64_666 63_656 59.4(5) ?
    Li2 La1 Li2 90_455 63_656 122.0(5) ?
    Li2 La1 Li2 91_455 63_656 168.0(6) ?
    O1 Zr1 O1 69 21 180.00(13) ?
    O1 Zr1 O1 69 62 86.55(7) ?
    O1 Zr1 O1 21 62 93.45(7) ?
    O1 Zr1 O1 69 14 93.45(7) ?
    O1 Zr1 O1 21 14 86.55(7) ?
    O1 Zr1 O1 62 14 180.00(13) ?
    O1 Zr1 O1 69 56 86.55(7) ?
    O1 Zr1 O1 21 56 93.45(7) ?
    O1 Zr1 O1 62 56 86.55(7) ?
    O1 Zr1 O1 14 56 93.45(7) ?
    O1 Zr1 O1 69 8 93.45(7) ?
    O1 Zr1 O1 21 8 86.55(7) ?
    O1 Zr1 O1 62 8 93.45(7) ?
    O1 Zr1 O1 14 8 86.55(7) ?
    O1 Zr1 O1 56 8 180.00(9) ?
    O1 Zr1 Li2 69 90_455 93.0(3) ?
    O1 Zr1 Li2 21 90_455 87.0(3) ?
    O1 Zr1 Li2 62 90_455 134.2(3) ?
    O1 Zr1 Li2 14 90_455 45.8(3) ?
    O1 Zr1 Li2 56 90_455 47.8(3) ?
    O1 Zr1 Li2 8 90_455 132.2(3) ?
    O1 Zr1 Li2 69 42_544 87.0(3) ?
    O1 Zr1 Li2 21 42_544 93.0(3) ?
    O1 Zr1 Li2 62 42_544 45.8(3) ?
    O1 Zr1 Li2 14 42_544 134.2(3) ?
    O1 Zr1 Li2 56 42_544 132.2(3) ?
    O1 Zr1 Li2 8 42_544 47.8(3) ?
    Li2 Zr1 Li2 90_455 42_544 180.0(7) ?
    O1 Zr1 Li2 69 82_545 134.2(3) ?
    O1 Zr1 Li2 21 82_545 45.8(3) ?
    O1 Zr1 Li2 62 82_545 47.8(3) ?
    O1 Zr1 Li2 14 82_545 132.2(3) ?
    O1 Zr1 Li2 56 82_545 93.0(3) ?
    O1 Zr1 Li2 8 82_545 87.0(3) ?
    Li2 Zr1 Li2 90_455 82_545 119.82(4) ?
    Li2 Zr1 Li2 42_544 82_545 60.18(4) ?
    O1 Zr1 Li2 69 34_454 45.8(3) ?
    O1 Zr1 Li2 21 34_454 134.2(3) ?
    O1 Zr1 Li2 62 34_454 132.2(3) ?
    O1 Zr1 Li2 14 34_454 47.8(3) ?
    O1 Zr1 Li2 56 34_454 87.0(3) ?
    O1 Zr1 Li2 8 34_454 93.0(3) ?
    Li2 Zr1 Li2 90_455 34_454 60.18(4) ?
    Li2 Zr1 Li2 42_544 34_454 119.82(4) ?
    Li2 Zr1 Li2 82_545 34_454 180.0(6) ?
    O1 Zr1 Li2 69 50 47.8(3) ?
    O1 Zr1 Li2 21 50 132.2(3) ?
    O1 Zr1 Li2 62 50 93.0(3) ?
    O1 Zr1 Li2 14 50 87.0(3) ?
    O1 Zr1 Li2 56 50 134.2(3) ?
    O1 Zr1 Li2 8 50 45.8(3) ?
    Li2 Zr1 Li2 90_455 50 119.82(4) ?
    Li2 Zr1 Li2 42_544 50 60.18(4) ?
    Li2 Zr1 Li2 82_545 50 119.82(4) ?
    Li2 Zr1 Li2 34_454 50 60.18(4) ?
    O1 Zr1 Li2 69 2 132.2(3) ?
    O1 Zr1 Li2 21 2 47.8(3) ?
    O1 Zr1 Li2 62 2 87.0(3) ?
    O1 Zr1 Li2 14 2 93.0(3) ?
    O1 Zr1 Li2 56 2 45.8(3) ?
    O1 Zr1 Li2 8 2 134.2(3) ?
    Li2 Zr1 Li2 90_455 2 60.18(4) ?
    Li2 Zr1 Li2 42_544 2 119.82(4) ?
    Li2 Zr1 Li2 82_545 2 60.18(4) ?
    Li2 Zr1 Li2 34_454 2 119.82(4) ?
    Li2 Zr1 Li2 50 2 180.0(8) ?
    Li2 O1 Al1 . 9 50.9(4) ?
    Li2 O1 Li1 . 9 50.9(4) ?
    Al1 O1 Li1 9 9 0 ?
    Li2 O1 Li2 . 79_556 77.1(6) ?
    Al1 O1 Li2 9 79_556 47.5(4) ?
    Li1 O1 Li2 9 79_556 47.5(4) ?
    Li2 O1 Zr1 . 8 103.8(4) ?
    Al1 O1 Zr1 9 8 129.08(9) ?
    Li1 O1 Zr1 9 8 129.08(9) ?
    Li2 O1 Zr1 79_556 8 87.8(4) ?
    Li2 O1 Li2 . 22_545 20.9(7) ?
    Al1 O1 Li2 9 22_545 70.9(4) ?
    Li1 O1 Li2 9 22_545 70.9(4) ?
    Li2 O1 Li2 79_556 22_545 86.72(8) ?
    Zr1 O1 Li2 8 22_545 85.9(4) ?
    Li2 O1 Li2 . 53_566 73.1(6) ?
    Al1 O1 Li2 9 53_566 45.0(4) ?
    Li1 O1 Li2 9 53_566 45.0(4) ?
    Li2 O1 Li2 79_556 53_566 86.5(6) ?
    Zr1 O1 Li2 8 53_566 174.0(4) ?
    Li2 O1 Li2 22_545 53_566 92.0(7) ?
    Li2 O1 La1 . 9 144.1(4) ?
    Al1 O1 La1 9 9 93.43(7) ?
    Li1 O1 La1 9 9 93.43(7) ?
    Li2 O1 La1 79_556 9 80.6(4) ?
    Zr1 O1 La1 8 9 103.01(7) ?
    Li2 O1 La1 22_545 9 164.2(4) ?
    Li2 O1 La1 53_566 9 77.8(4) ?
    Li2 O1 La1 . . 96.1(5) ?
    Al1 O1 La1 9 . 123.07(7) ?
    Li1 O1 La1 9 . 123.07(7) ?
    Li2 O1 La1 79_556 . 170.6(4) ?
    Zr1 O1 La1 8 . 100.28(6) ?
    Li2 O1 La1 22_545 . 89.0(4) ?
    Li2 O1 La1 53_566 . 85.3(4) ?
    La1 O1 La1 9 . 102.03(6) ?
    Li2 O1 Li2 . 91_455 78.6(7) ?
    Al1 O1 Li2 9 91_455 60.1(3) ?
    Li1 O1 Li2 9 91_455 60.1(3) ?
    Li2 O1 Li2 79_556 91_455 102.4(4) ?
    Zr1 O1 Li2 8 91_455 169.9(3) ?
    Li2 O1 Li2 22_545 91_455 94.4(3) ?
    Li2 O1 Li2 53_566 91_455 16.0(6) ?
    La1 O1 Li2 9 91_455 79.2(3) ?
    La1 O1 Li2 . 91_455 69.6(3) ?
    Li2 Li1 Li2 63_656 64_666 133.1(10) ?
    Li2 Li1 Li2 63_656 17 99.1(4) ?
    Li2 Li1 Li2 64_666 17 99.1(4) ?
    Li2 Li1 Li2 63_656 20 99.1(4) ?
    Li2 Li1 Li2 64_666 20 99.1(4) ?
    Li2 Li1 Li2 17 20 133.1(10) ?
    Li2 Li1 O1 63_656 64_666 163.6(5) ?
    Li2 Li1 O1 64_666 64_666 62.9(5) ?
    Li2 Li1 O1 17 64_666 78.7(5) ?
    Li2 Li1 O1 20 64_666 72.1(5) ?
    Li2 Li1 O1 63_656 20 72.1(5) ?
    Li2 Li1 O1 64_666 20 78.7(5) ?
    Li2 Li1 O1 17 20 163.6(5) ?
    Li2 Li1 O1 20 20 62.9(5) ?
    O1 Li1 O1 64_666 20 113.69(5) ?
    Li2 Li1 O1 63_656 63_656 62.9(5) ?
    Li2 Li1 O1 64_666 63_656 163.6(5) ?
    Li2 Li1 O1 17 63_656 72.1(5) ?
    Li2 Li1 O1 20 63_656 78.7(5) ?
    O1 Li1 O1 64_666 63_656 101.32(10) ?
    O1 Li1 O1 20 63_656 113.69(5) ?
    Li2 Li1 O1 63_656 17 78.7(5) ?
    Li2 Li1 O1 64_666 17 72.1(5) ?
    Li2 Li1 O1 17 17 62.9(5) ?
    Li2 Li1 O1 20 17 163.6(5) ?
    O1 Li1 O1 64_666 17 113.69(6) ?
    O1 Li1 O1 20 17 101.32(10) ?
    O1 Li1 O1 63_656 17 113.69(5) ?
    Li2 Li1 Li2 63_656 83_545 7.0(9) ?
    Li2 Li1 Li2 64_666 83_545 135.9(7) ?
    Li2 Li1 Li2 17 83_545 92.1(7) ?
    Li2 Li1 Li2 20 83_545 103.8(7) ?
    O1 Li1 Li2 64_666 83_545 160.7(4) ?
    O1 Li1 Li2 20 83_545 79.0(4) ?
    O1 Li1 Li2 63_656 83_545 59.6(4) ?
    O1 Li1 Li2 17 83_545 75.7(3) ?
    Li2 Li1 Li2 63_656 81 135.9(7) ?
    Li2 Li1 Li2 64_666 81 7.0(9) ?
    Li2 Li1 Li2 17 81 103.8(7) ?
    Li2 Li1 Li2 20 81 92.1(7) ?
    O1 Li1 Li2 64_666 81 59.6(4) ?
    O1 Li1 Li2 20 81 75.7(3) ?
    O1 Li1 Li2 63_656 81 160.7(4) ?
    O1 Li1 Li2 17 81 79.0(4) ?
    Li2 Li1 Li2 83_545 81 139.6(7) ?
    Li2 Li1 Li2 63_656 7_554 103.8(7) ?
    Li2 Li1 Li2 64_666 7_554 92.1(7) ?
    Li2 Li1 Li2 17 7_554 7.0(9) ?
    Li2 Li1 Li2 20 7_554 135.9(7) ?
    O1 Li1 Li2 64_666 7_554 75.7(4) ?
    O1 Li1 Li2 20 7_554 160.7(4) ?
    O1 Li1 Li2 63_656 7_554 79.0(4) ?
    O1 Li1 Li2 17 7_554 59.6(4) ?
    Li2 Li1 Li2 83_545 7_554 96.8(2) ?
    Li2 Li1 Li2 81 7_554 96.8(2) ?
    Li2 Li1 Li2 63_656 6_545 92.1(7) ?
    Li2 Li1 Li2 64_666 6_545 103.8(7) ?
    Li2 Li1 Li2 17 6_545 135.9(7) ?
    Li2 Li1 Li2 20 6_545 7.0(9) ?
    O1 Li1 Li2 64_666 6_545 79.0(4) ?
    O1 Li1 Li2 20 6_545 59.6(4) ?
    O1 Li1 Li2 63_656 6_545 75.7(3) ?
    O1 Li1 Li2 17 6_545 160.7(4) ?
    Li2 Li1 Li2 83_545 6_545 96.8(2) ?
    Li2 Li1 Li2 81 6_545 96.8(2) ?
    Li2 Li1 Li2 7_554 6_545 139.6(7) ?
    Li2 Li2 Al1 22_545 9 158(3) ?
    Li2 Li2 Li1 22_545 9 158(3) ?
    Al1 Li2 Li1 9 9 0 ?
    Li2 Li2 O1 22_545 . 101.9(17) ?
    Al1 Li2 O1 9 . 66.2(5) ?
    Li1 Li2 O1 9 . 66.2(5) ?
    Li2 Li2 O1 22_545 53_566 141(3) ?
    Al1 Li2 O1 9 53_566 60.4(4) ?
    Li1 Li2 O1 9 53_566 60.4(4) ?
    O1 Li2 O1 . 53_566 108.0(7) ?
    Li2 Li2 O1 22_545 22_545 57.2(15) ?
    Al1 Li2 O1 9 22_545 140.1(8) ?
    Li1 Li2 O1 9 22_545 140.1(8) ?
    O1 Li2 O1 . 22_545 99.9(6) ?
    O1 Li2 O1 53_566 22_545 92.6(6) ?
    Li2 Li2 O1 22_545 79_556 112.5(10) ?
    Al1 Li2 O1 9 79_556 56.4(4) ?
    Li1 Li2 O1 9 79_556 56.4(4) ?
    O1 Li2 O1 . 79_556 101.8(7) ?
    O1 Li2 O1 53_566 79_556 85.7(5) ?
    O1 Li2 O1 22_545 79_556 157.6(7) ?
    Li2 Li2 Al1 22_545 5_545 14.6(19) ?
    Al1 Li2 Al1 9 5_545 170.3(9) ?
    Li1 Li2 Al1 9 5_545 170.3(9) ?
    O1 Li2 Al1 . 5_545 114.1(6) ?
    O1 Li2 Al1 53_566 5_545 126.4(7) ?
    O1 Li2 Al1 22_545 5_545 49.5(3) ?
    O1 Li2 Al1 79_556 5_545 115.1(6) ?
    Li2 Li2 Li1 22_545 5_545 14.6(19) ?
    Al1 Li2 Li1 9 5_545 170.3 ?
    Li1 Li2 Li1 9 5_545 170.3(9) ?
    O1 Li2 Li1 . 5_545 114.1(6) ?
    O1 Li2 Li1 53_566 5_545 126.4(7) ?
    O1 Li2 Li1 22_545 5_545 49.5(3) ?
    O1 Li2 Li1 79_556 5_545 115.1(6) ?
    Al1 Li2 Li1 5_545 5_545 0 ?
    Li2 Li2 Li2 22_545 53_566 150.2(6) ?
    Al1 Li2 Li2 9 53_566 40.45(19) ?
    Li1 Li2 Li2 9 53_566 40.45(19) ?
    O1 Li2 Li2 . 53_566 60.7(7) ?
    O1 Li2 Li2 53_566 53_566 47.3(4) ?
    O1 Li2 Li2 22_545 53_566 99.7(8) ?
    O1 Li2 Li2 79_556 53_566 95.5(4) ?
    Al1 Li2 Li2 5_545 53_566 148.9(8) ?
    Li1 Li2 Li2 5_545 53_566 148.9(8) ?
    Li2 Li2 Li2 22_545 79_556 118(3) ?
    Al1 Li2 Li2 9 79_556 40.45(19) ?
    Li1 Li2 Li2 9 79_556 40.45(19) ?
    O1 Li2 Li2 . 79_556 55.7(7) ?
    O1 Li2 Li2 53_566 79_556 99.8(4) ?
    O1 Li2 Li2 22_545 79_556 155.1(10) ?
    O1 Li2 Li2 79_556 79_556 46.1(4) ?
    Al1 Li2 Li2 5_545 79_556 130.9(8) ?
    Li1 Li2 Li2 5_545 79_556 130.9(8) ?
    Li2 Li2 Li2 53_566 79_556 74.1(6) ?
    Li2 Li2 O1 22_545 84 51.5(9) ?
    Al1 Li2 O1 9 84 130.2(7) ?
    Li1 Li2 O1 9 84 130.2(7) ?
    O1 Li2 O1 . 84 146.7(7) ?
    O1 Li2 O1 53_566 84 105.0(6) ?
    O1 Li2 O1 22_545 84 82.5(5) ?
    O1 Li2 O1 79_556 84 76.4(4) ?
    Al1 Li2 O1 5_545 84 44.2(2) ?
    Li1 Li2 O1 5_545 84 44.2(2) ?
    Li2 Li2 O1 53_566 84 152.1(9) ?
    Li2 Li2 O1 79_556 84 114.5(8) ?
_iucr_refine_instructions_details
;
    shelx.res created by SHELXL-2014/7
TITL LLZO_Al20_FM_7_0m in Ia-3d
CELL 0.71073  12.96370  12.96370  12.96370  90.0000  90.0000  90.0000
ZERR  8.00   0.00020   0.00020   0.00020   0.0000   0.0000   0.0000
LATT    2
SYMM   +X,-Y,1/2-Z
SYMM   1/2-X,-Y,1/2+Z
SYMM   1/2-X,+Y,-Z
SYMM   1/4-Y,3/4+X,1/4+Z
SYMM   1/4+Y,3/4+X,3/4-Z
SYMM   1/4+Y,1/4-X,3/4+Z
SYMM   1/4-Y,1/4-X,1/4-Z
SYMM   +Y,+Z,+X
SYMM   1/2-Y,-Z,1/2+X
SYMM   +Y,-Z,1/2-X
SYMM   1/2-Y,+Z,-X
SYMM   1/4-Z,3/4+Y,1/4+X
SYMM   1/4-Z,1/4-Y,1/4-X
SYMM   1/4+Z,1/4-Y,3/4+X
SYMM   1/4+Z,3/4+Y,3/4-X
SYMM   +Z,+X,+Y
SYMM   -Z,1/2+X,1/2-Y
SYMM   -Z,1/2-X,+Y
SYMM   +Z,-X,1/2-Y
SYMM   1/4-X,1/4-Z,1/4-Y
SYMM   1/4-X,3/4+Z,1/4+Y
SYMM   3/4+X,3/4-Z,1/4+Y
SYMM   1/4+X,3/4+Z,3/4-Y
SFAC  LI    O    AL   ZR   LA
UNIT  45.8  96   1.2  16   23.59
FMAP   2
OMIT 0 4 4
PLAN   20
BOND
ACTA
L.S.  100
EXYZ LI1 AL1
EADP LI1 AL1
WGHT    0.004400   13.247800
EXTI    0.000411
FVAR       0.03002
LA1   5    0.125000    0.000000    0.250000     0.24571    0.01087    0.00742 =
         0.00742    0.00134    0.00000    0.00000
ZR1   4    0.000000    0.000000    0.000000    10.16667    0.00669    0.00669 =
         0.00669    0.00008    0.00008    0.00008
O1    2    0.099986    0.196042    0.281875    11.00000    0.00918    0.01202 =
         0.01401    0.00041    0.00025   -0.00156
LI1   1    0.375000    0.000000    0.250000     0.11855    0.00932    0.02884 =
         0.02884    0.00000    0.00000    0.00000
AL1   3    0.375000    0.000000    0.250000    10.01250    0.00932    0.02884 =
         0.02884    0.00000    0.00000    0.00000
LI2   1    0.096135    0.187978    0.424589     0.36316    0.02266
HKLF 4
REM  LLZO_Al20_FM_7_0m in Ia-3d
REM R1 =  0.0163 for     441 Fo > 4sig(Fo)  and  0.0171 for all     455 data
REM     25 parameters refined using      0 restraints
END
WGHT      0.0045     13.1808
REM Highest difference peak  0.709,  deepest hole -0.441,  1-sigma level  0.124
Q1    1   0.1481  0.0271  0.2040  11.00000  0.05    0.71
Q2    1   0.1250  0.1901  0.4401  10.50000  0.05    0.56
Q3    1   0.0689  0.2085  0.4106  11.00000  0.05    0.54
Q4    1   0.1791  0.0000  0.2500  10.50000  0.05    0.36
Q5    1   0.1380  0.1527  0.2898  11.00000  0.05    0.35
Q6    1   0.1198  0.1559  0.3118  11.00000  0.05    0.34
Q7    1   0.0412  0.1191  0.3204  11.00000  0.05    0.33
Q8    1   0.1610  0.2316  0.2866  11.00000  0.05    0.32
Q9    1   0.0621  0.0317 -0.0619  11.00000  0.05    0.32
Q10   1   0.1250  0.0360  0.2860  10.50000  0.05    0.31
Q11   1   0.1977  0.1339  0.2934  11.00000  0.05    0.31
Q12   1   0.0582  0.1819  0.2151  11.00000  0.05    0.31
Q13   1   0.1385  0.0542  0.2783  11.00000  0.05    0.30
Q14   1   0.1138  0.2051  0.3494  11.00000  0.05    0.29
Q15   1   0.1167  0.2334  0.2314  11.00000  0.05    0.29
Q16   1   0.0355  0.1845  0.2874  11.00000  0.05    0.28
Q17   1   0.1250  0.0954  0.1546  10.50000  0.05    0.27
Q18   1   0.1464  0.2043  0.2980  11.00000  0.05    0.26
Q19   1   0.1211  0.1689  0.2553  11.00000  0.05    0.26
Q20   1   0.1053  0.1397  0.2247  11.00000  0.05    0.25
;
data_LLZO-Al15-hydro-150C
_audit_creation_method     'WinGX routine CIF_UPDATE'
_audit_conform_dict_name     cif_core.dic
_audit_conform_dict_version     2.4.5
_chemical_formula_moiety     'Al0.15 H5.52 La2.88 Li1.64 O12 Zr1.95'
_chemical_formula_sum     'Al0.15 H5.52 La2.88 Li1.64 O12 Zr1.95'
_chemical_formula_weight     790.95
_chemical_absolute_configuration     unk
_symmetry_cell_setting     cubic
_symmetry_space_group_name_H-M     'I -4 3 d'
_symmetry_space_group_name_Hall     'I -4bd 2c 3'
loop_
    _symmetry_equiv_pos_as_xyz
    'x, y, z'
    '-x+1/2, -y, z+1/2'
    '-x, y+1/2, -z+1/2'
    'x+1/2, -y+1/2, -z'
    'z, x, y'
    'z+1/2, -x+1/2, -y'
    '-z+1/2, -x, y+1/2'
    '-z, x+1/2, -y+1/2'
    'y, z, x'
    '-y, z+1/2, -x+1/2'
    'y+1/2, -z+1/2, -x'
    '-y+1/2, -z, x+1/2'
    'y+1/4, x+1/4, z+1/4'
    '-y+1/4, -x+3/4, z+3/4'
    'y+3/4, -x+1/4, -z+3/4'
    '-y+3/4, x+3/4, -z+1/4'
    'x+1/4, z+1/4, y+1/4'
    '-x+3/4, z+3/4, -y+1/4'
    '-x+1/4, -z+3/4, y+3/4'
    'x+3/4, -z+1/4, -y+3/4'
    'z+1/4, y+1/4, x+1/4'
    'z+3/4, -y+1/4, -x+3/4'
    '-z+3/4, y+3/4, -x+1/4'
    '-z+1/4, -y+3/4, x+3/4'
    'x+1/2, y+1/2, z+1/2'
    '-x+1, -y+1/2, z+1'
    '-x+1/2, y+1, -z+1'
    'x+1, -y+1, -z+1/2'
    'z+1/2, x+1/2, y+1/2'
    'z+1, -x+1, -y+1/2'
    '-z+1, -x+1/2, y+1'
    '-z+1/2, x+1, -y+1'
    'y+1/2, z+1/2, x+1/2'
    '-y+1/2, z+1, -x+1'
    'y+1, -z+1, -x+1/2'
    '-y+1, -z+1/2, x+1'
    'y+3/4, x+3/4, z+3/4'
    '-y+3/4, -x+5/4, z+5/4'
    'y+5/4, -x+3/4, -z+5/4'
    '-y+5/4, x+5/4, -z+3/4'
    'x+3/4, z+3/4, y+3/4'
    '-x+5/4, z+5/4, -y+3/4'
    '-x+3/4, -z+5/4, y+5/4'
    'x+5/4, -z+3/4, -y+5/4'
    'z+3/4, y+3/4, x+3/4'
    'z+5/4, -y+3/4, -x+5/4'
    '-z+5/4, y+5/4, -x+3/4'
    '-z+3/4, -y+5/4, x+5/4'
_cell_length_a     13.0738(2)
_cell_length_b     13.0738(2)
_cell_length_c     13.0738(2)
_cell_angle_alpha     90
_cell_angle_beta     90
_cell_angle_gamma     90
_cell_volume     2234.63(10)
_cell_formula_units_Z     8
_cell_measurement_reflns_used     34201
_cell_measurement_theta_min     3.818
_cell_measurement_theta_max     34.852
_cell_measurement_temperature     298(2)
_exptl_crystal_description     cuboid
_exptl_crystal_colour     colorless
_exptl_crystal_size_max     0.13
_exptl_crystal_size_mid     0.12
_exptl_crystal_size_min     0.08
_exptl_crystal_density_diffrn     4.707
_exptl_crystal_density_method     'not measured'
_exptl_crystal_F_000     2804.4
_exptl_absorpt_coefficient_mu     12.609
_exptl_absorpt_correction_type     multi-scan
_exptl_absorpt_process_details
;
(APEX2; Bruker, 2012)
;
_exptl_absorpt_correction_T_min     0.21
_exptl_absorpt_correction_T_max     0.36
_diffrn_ambient_temperature     298(2)
_diffrn_radiation_type     MoK\a
_diffrn_radiation_wavelength     0.71073
_diffrn_radiation_monochromator     graphite
_diffrn_measurement_device_type     'Bruker SMART APEX'
_diffrn_measurement_device     '3-circle diffractometer'
_diffrn_measurement_method     'rotation, \w-scans at 4 different \f positions'
_diffrn_reflns_number     34201
_diffrn_reflns_av_R_equivalents     0.026
_diffrn_reflns_av_unetI/netI     0.0065
_diffrn_reflns_theta_min     3.818
_diffrn_reflns_theta_max     34.852
_diffrn_reflns_theta_full     25.242
_diffrn_measured_fraction_theta_max     1
_diffrn_measured_fraction_theta_full     1
_diffrn_reflns_limit_h_min     -21
_diffrn_reflns_limit_h_max     21
_diffrn_reflns_limit_k_min     -21
_diffrn_reflns_limit_k_max     21
_diffrn_reflns_limit_l_min     -21
_diffrn_reflns_limit_l_max     21
_diffrn_radiation_probe     x-ray
_refine_special_details
;
 Refined as a 2-component inversion twin.
;
_reflns_number_total     819
_reflns_number_gt     819
_reflns_threshold_expression     'I > 2\s(I)'
_refine_ls_structure_factor_coef     Fsqd
_refine_ls_matrix_type     full
_refine_ls_R_factor_all     0.0133
_refine_ls_R_factor_gt     0.0133
_refine_ls_wR_factor_gt     0.0292
_refine_ls_wR_factor_ref     0.0292
_refine_ls_goodness_of_fit_ref     1.274
_refine_ls_restrained_S_all     1.273
_refine_ls_number_reflns     819
_refine_ls_number_parameters     44
_refine_ls_number_restraints     1
_refine_ls_number_constraints     0
_refine_ls_hydrogen_treatment     refxyz
_refine_ls_weighting_scheme     calc
_refine_ls_weighting_details
                          'w=1/[\s^2^(Fo^2^)+15.2822P] where P=(Fo^2^+2Fc^2^)/3'
_atom_sites_solution_hydrogens     difmap
_refine_ls_shift/su_max     0.001
_refine_ls_shift/su_mean     0
_refine_diff_density_max     0.575
_refine_diff_density_min     -0.509
_refine_ls_extinction_method
;
SHELXL2014 (Sheldrick, 2015)
;
_refine_ls_extinction_coef     0.00083(5)
_refine_ls_extinction_expression
                                    Fc^*^=kFc[1+0.001xFc^2^\l^3^/sin(2\q)]^-1/4^
_refine_ls_abs_structure_details
;
 Refined as an inversion twin.
;
_refine_ls_abs_structure_Flack     0.50(3)
loop_
    _atom_type_symbol
    _atom_type_description
    _atom_type_scat_dispersion_real
    _atom_type_scat_dispersion_imag
    _atom_type_scat_source
    Li Li -0.0003 0.0001 'International Tables Vol C Tables 4.2.6.8 and 6.1.1.4'
    O O 0.0106 0.006 'International Tables Vol C Tables 4.2.6.8 and 6.1.1.4'
    Al Al 0.0645 0.0514 'International Tables Vol C Tables 4.2.6.8 and 6.1.1.4'
    Zr Zr -2.9673 0.5597 'International Tables Vol C Tables 4.2.6.8 and 6.1.1.4'
    La La -0.2871 2.4523 'International Tables Vol C Tables 4.2.6.8 and 6.1.1.4'
    H H 0 0 'International Tables Vol C Tables 4.2.6.8 and 6.1.1.4'
_computing_data_collection
;
APEX2 (Bruker, 2012)
;
_computing_cell_refinement
;
APEX2 (Bruker, 2012)
;
_computing_data_reduction
;
APEX2 (Bruker, 2012)
;
_computing_structure_solution
;
SIR2014 (Burla <i>et al.</i>,  2012)
;
_computing_structure_refinement
;
SHELXL2014 (Sheldrick, 2015)
;
_computing_molecular_graphics
;
ORTEP-3 for Windows (Farrugia, 2012)
;
_computing_publication_material
;
WinGX (Farrugia, 2012)
;
loop_
    _atom_site_type_symbol
    _atom_site_label
    _atom_site_fract_x
    _atom_site_fract_y
    _atom_site_fract_z
    _atom_site_U_iso_or_equiv
    _atom_site_adp_type
    _atom_site_calc_flag
    _atom_site_occupancy
    _atom_site_disorder_assembly
    _atom_site_disorder_group
    La La1 0.11936(3) 0 0.25 0.01005(9) Uani d 0.961(10) . .
    Zr Zr1A -0.01161(12) -0.01161(12) -0.01161(12) 0.0069(4) Uani d 0.79(2) . .
    Zr Zr1B -0.0073(15) 0.006(3) 0.013(2) 0.024(5) Uiso d 0.061(6) . .
    O O1 0.0970(2) 0.1899(2) 0.2733(3) 0.0132(6) Uani d 1 . .
    O O2 0.0335(3) 0.4452(3) 0.1429(2) 0.0149(7) Uani d 1 . .
    Li Li1 0.375 0 0.25 0.016 Uiso d 0.62(6) . .
    Al Al1 0.375 0 0.25 0.016 Uiso d 0.1 . .
    Li Li2 0.875 0 0.25 0.017(9) Uani d 0.47(9) . .
    H H1 0.098(6) 0.180(6) 0.323(7) 0.025 Uiso d 0.92(17) . .
loop_
    _atom_site_aniso_label
    _atom_site_aniso_U_11
    _atom_site_aniso_U_22
    _atom_site_aniso_U_33
    _atom_site_aniso_U_12
    _atom_site_aniso_U_13
    _atom_site_aniso_U_23
    La1 0.00938(13) 0.00852(14) 0.01224(15) 0 0 0.00403(8)
    Zr1A 0.0069(4) 0.0069(4) 0.0069(4) 0.0000(2) 0.0000(2) 0.0000(2)
    O1 0.0112(12) 0.0115(13) 0.0169(15) 0.0014(9) -0.0002(10) 0.0028(10)
    O2 0.0193(15) 0.0142(13) 0.0110(14) 0.0028(10) 0.0005(10) 0.0038(10)
    Li2 0.012(14) 0.020(12) 0.020(12) 0 0 0
_geom_special_details
;
 All esds (except the esd in the dihedral angle between two l.s. planes)
 are estimated using the full covariance matrix.  The cell esds are taken
 into account individually in the estimation of esds in distances, angles
 and torsion angles; correlations between esds in cell parameters are only
 used when they are defined by crystal symmetry.  An approximate (isotropic)
 treatment of cell esds is used for estimating esds involving l.s. planes.
;
loop_
    _geom_bond_atom_site_label_1
    _geom_bond_atom_site_label_2
    _geom_bond_site_symmetry_2
    _geom_bond_distance
    _geom_bond_publ_flag
    La1 O1 5 2.506(3) ?
    La1 O1 30_445 2.506(3) ?
    La1 O1 . 2.518(3) ?
    La1 O1 28_445 2.518(3) ?
    La1 O2 26_454 2.544(3) ?
    La1 O2 3_545 2.544(3) ?
    La1 O2 5 2.607(3) ?
    La1 O2 30_445 2.607(3) ?
    La1 Li2 1_455 3.1947(4) ?
    La1 Li1 . 3.3422(4) ?
    La1 Zr1A 13 3.487(2) ?
    La1 H1 . 2.55(8) ?
    Zr1A Zr1B 9 0.39(3) ?
    Zr1A Zr1B 5 0.39(3) ?
    Zr1A O1 45_444 2.007(4) ?
    Zr1A O1 41_444 2.007(4) ?
    Zr1A O1 37_444 2.007(4) ?
    Zr1A O2 34_544 2.217(4) ?
    Zr1A O2 26_454 2.217(4) ?
    Zr1A O2 30_445 2.217(4) ?
    Zr1A La1 37_444 3.487(2) ?
    Zr1A La1 45_444 3.487(2) ?
    Zr1A La1 41_444 3.487(2) ?
    Zr1A Li1 10_545 3.5953(5) ?
    Zr1B Zr1B 9 0.32(5) ?
    Zr1B Zr1B 5 0.32(5) ?
    Zr1B O2 26_454 1.85(3) ?
    Zr1B O2 34_544 2.06(3) ?
    Zr1B O2 30_445 2.10(3) ?
    Zr1B O1 41_444 2.14(3) ?
    Zr1B O1 37_444 2.19(3) ?
    Zr1B O1 45_444 2.36(3) ?
    Zr1B Li2 1_455 3.47(3) ?
    Zr1B La1 9 3.49(4) ?
    Zr1B Li1 6_455 3.54(3) ?
    O1 Al1 9 1.998(3) ?
    O1 Li1 9 1.998(3) ?
    O1 Zr1A 13 2.007(4) ?
    O1 Zr1B 17 2.14(3) ?
    O1 Zr1B 13 2.19(3) ?
    O1 Zr1B 21 2.36(3) ?
    O1 La1 9 2.506(3) ?
    O1 H1 . 0.66(9) ?
    O2 Zr1B 26_454 1.85(3) ?
    O2 Li2 26_554 1.976(3) ?
    O2 Zr1B 31_454 2.06(3) ?
    O2 Zr1B 36_454 2.10(3) ?
    O2 Zr1A 26_454 2.217(4) ?
    O2 La1 26_454 2.544(3) ?
    O2 La1 9 2.607(3) ?
    Li1 O1 48_544 1.998(3) ?
    Li1 O1 30_445 1.998(3) ?
    Li1 O1 5 1.998(3) ?
    Li1 O1 23_545 1.998(3) ?
    Li1 La1 18_545 3.3422(4) ?
    Li1 Zr1B 39_444 3.54(3) ?
    Li1 Zr1B 12 3.54(3) ?
    Li1 Zr1B 13 3.54(3) ?
    Li1 Zr1B 34_544 3.54(3) ?
    Li1 Zr1A 2 3.5953(5) ?
    Li1 Zr1A 39_444 3.5953(5) ?
    Li2 O2 41_544 1.976(3) ?
    Li2 O2 3_645 1.976(3) ?
    Li2 O2 26_554 1.976(3) ?
    Li2 O2 20 1.976(3) ?
    Li2 La1 1_655 3.1947(4) ?
    Li2 La1 18_545 3.1947(4) ?
    Li2 Zr1B 28_545 3.46(3) ?
    Li2 Zr1B 18_545 3.46(3) ?
    Li2 Zr1B 1_655 3.46(3) ?
    Li2 Zr1B 43_544 3.46(3) ?
loop_
    _geom_angle_atom_site_label_1
    _geom_angle_atom_site_label_2
    _geom_angle_atom_site_label_3
    _geom_angle_site_symmetry_1
    _geom_angle_site_symmetry_3
    _geom_angle
    _geom_angle_publ_flag
    O1 La1 O1 5 30_445 73.10(16) ?
    O1 La1 O1 5 . 68.42(15) ?
    O1 La1 O1 30_445 . 123.66(7) ?
    O1 La1 O1 5 28_445 123.66(7) ?
    O1 La1 O1 30_445 28_445 68.42(15) ?
    O1 La1 O1 . 28_445 166.67(15) ?
    O1 La1 O2 5 26_454 108.41(9) ?
    O1 La1 O2 30_445 26_454 161.19(8) ?
    O1 La1 O2 . 26_454 72.41(10) ?
    O1 La1 O2 28_445 26_454 96.88(11) ?
    O1 La1 O2 5 3_545 161.19(8) ?
    O1 La1 O2 30_445 3_545 108.41(9) ?
    O1 La1 O2 . 3_545 96.88(11) ?
    O1 La1 O2 28_445 3_545 72.41(10) ?
    O2 La1 O2 26_454 3_545 76.42(15) ?
    O1 La1 O2 5 5 97.31(11) ?
    O1 La1 O2 30_445 5 71.54(10) ?
    O1 La1 O2 . 5 74.30(10) ?
    O1 La1 O2 28_445 5 107.34(10) ?
    O2 La1 O2 26_454 5 125.74(7) ?
    O2 La1 O2 3_545 5 66.49(14) ?
    O1 La1 O2 5 30_445 71.54(10) ?
    O1 La1 O2 30_445 30_445 97.31(11) ?
    O1 La1 O2 . 30_445 107.34(10) ?
    O1 La1 O2 28_445 30_445 74.30(10) ?
    O2 La1 O2 26_454 30_445 66.49(14) ?
    O2 La1 O2 3_545 30_445 125.74(7) ?
    O2 La1 O2 5 30_445 166.47(14) ?
    O1 La1 Li2 5 1_455 143.45(8) ?
    O1 La1 Li2 30_445 1_455 143.45(8) ?
    O1 La1 Li2 . 1_455 83.33(7) ?
    O1 La1 Li2 28_445 1_455 83.33(7) ?
    O2 La1 Li2 26_454 1_455 38.21(8) ?
    O2 La1 Li2 3_545 1_455 38.21(8) ?
    O2 La1 Li2 5 1_455 96.77(7) ?
    O2 La1 Li2 30_445 1_455 96.77(7) ?
    O1 La1 Li1 5 . 36.55(8) ?
    O1 La1 Li1 30_445 . 36.55(8) ?
    O1 La1 Li1 . . 96.67(7) ?
    O1 La1 Li1 28_445 . 96.67(7) ?
    O2 La1 Li1 26_454 . 141.79(8) ?
    O2 La1 Li1 3_545 . 141.79(8) ?
    O2 La1 Li1 5 . 83.23(7) ?
    O2 La1 Li1 30_445 . 83.23(7) ?
    Li2 La1 Li1 1_455 . 180 ?
    O1 La1 Zr1A 5 13 34.45(8) ?
    O1 La1 Zr1A 30_445 13 96.17(8) ?
    O1 La1 Zr1A . 13 34.50(7) ?
    O1 La1 Zr1A 28_445 13 158.08(7) ?
    O2 La1 Zr1A 26_454 13 94.29(8) ?
    O2 La1 Zr1A 3_545 13 128.79(7) ?
    O2 La1 Zr1A 5 13 80.78(8) ?
    O2 La1 Zr1A 30_445 13 93.16(8) ?
    Li2 La1 Zr1A 1_455 13 116.505(14) ?
    Li1 La1 Zr1A . 13 63.495(14) ?
    O1 La1 H1 5 . 74.9(17) ?
    O1 La1 H1 30_445 . 116(2) ?
    O1 La1 H1 . . 15(2) ?
    O1 La1 H1 28_445 . 160.1(18) ?
    O2 La1 H1 26_454 . 82(2) ?
    O2 La1 H1 3_545 . 88.1(17) ?
    O2 La1 H1 5 . 60(2) ?
    O2 La1 H1 30_445 . 122(2) ?
    Li2 La1 H1 1_455 . 83.6(18) ?
    Li1 La1 H1 . . 96.4(18) ?
    Zr1A La1 H1 13 . 40.8(17) ?
    Zr1B Zr1A Zr1B 9 5 49(4) ?
    Zr1B Zr1A O1 9 45_444 105(4) ?
    Zr1B Zr1A O1 5 45_444 113(5) ?
    Zr1B Zr1A O1 9 41_444 113(5) ?
    Zr1B Zr1A O1 5 41_444 153(3) ?
    O1 Zr1A O1 45_444 41_444 89.46(17) ?
    Zr1B Zr1A O1 9 37_444 153(3) ?
    Zr1B Zr1A O1 5 37_444 105(4) ?
    O1 Zr1A O1 45_444 37_444 89.46(17) ?
    O1 Zr1A O1 41_444 37_444 89.46(17) ?
    Zr1B Zr1A O2 9 34_544 20(3) ?
    Zr1B Zr1A O2 5 34_544 68(4) ?
    O1 Zr1A O2 45_444 34_544 94.57(13) ?
    O1 Zr1A O2 41_444 34_544 96.47(13) ?
    O1 Zr1A O2 37_444 34_544 172.9(2) ?
    Zr1B Zr1A O2 9 26_454 68(4) ?
    Zr1B Zr1A O2 5 26_454 62(4) ?
    O1 Zr1A O2 45_444 26_454 172.9(2) ?
    O1 Zr1A O2 41_444 26_454 94.57(13) ?
    O1 Zr1A O2 37_444 26_454 96.47(13) ?
    O2 Zr1A O2 34_544 26_454 79.14(16) ?
    Zr1B Zr1A O2 9 30_445 62(4) ?
    Zr1B Zr1A O2 5 30_445 20(3) ?
    O1 Zr1A O2 45_444 30_445 96.47(13) ?
    O1 Zr1A O2 41_444 30_445 172.9(2) ?
    O1 Zr1A O2 37_444 30_445 94.57(13) ?
    O2 Zr1A O2 34_544 30_445 79.14(16) ?
    O2 Zr1A O2 26_454 30_445 79.14(16) ?
    Zr1B Zr1A La1 9 37_444 150(6) ?
    Zr1B Zr1A La1 5 37_444 139(6) ?
    O1 Zr1A La1 45_444 37_444 95.88(14) ?
    O1 Zr1A La1 41_444 37_444 44.94(11) ?
    O1 Zr1A La1 37_444 37_444 45.30(10) ?
    O2 Zr1A La1 34_544 37_444 139.67(9) ?
    O2 Zr1A La1 26_454 37_444 91.13(9) ?
    O2 Zr1A La1 30_445 37_444 137.69(9) ?
    Zr1B Zr1A La1 9 45_444 139(6) ?
    Zr1B Zr1A La1 5 45_444 110(2) ?
    O1 Zr1A La1 45_444 45_444 45.30(10) ?
    O1 Zr1A La1 41_444 45_444 95.88(14) ?
    O1 Zr1A La1 37_444 45_444 44.94(11) ?
    O2 Zr1A La1 34_544 45_444 137.69(9) ?
    O2 Zr1A La1 26_454 45_444 139.67(9) ?
    O2 Zr1A La1 30_445 45_444 91.13(9) ?
    La1 Zr1A La1 37_444 45_444 70.09(5) ?
    Zr1B Zr1A La1 9 41_444 110(2) ?
    Zr1B Zr1A La1 5 41_444 150(6) ?
    O1 Zr1A La1 45_444 41_444 44.94(11) ?
    O1 Zr1A La1 41_444 41_444 45.30(10) ?
    O1 Zr1A La1 37_444 41_444 95.88(14) ?
    O2 Zr1A La1 34_544 41_444 91.13(9) ?
    O2 Zr1A La1 26_454 41_444 137.69(9) ?
    O2 Zr1A La1 30_445 41_444 139.67(9) ?
    La1 Zr1A La1 37_444 41_444 70.09(5) ?
    La1 Zr1A La1 45_444 41_444 70.09(5) ?
    Zr1B Zr1A Li1 9 10_545 127(3) ?
    Zr1B Zr1A Li1 5 10_545 79(4) ?
    O1 Zr1A Li1 45_444 10_545 100.02(10) ?
    O1 Zr1A Li1 41_444 10_545 113.16(12) ?
    O1 Zr1A Li1 37_444 10_545 26.09(10) ?
    O2 Zr1A Li1 34_544 10_545 146.86(13) ?
    O2 Zr1A Li1 26_454 10_545 83.83(9) ?
    O2 Zr1A Li1 30_445 10_545 69.81(9) ?
    La1 Zr1A Li1 37_444 10_545 68.24(3) ?
    La1 Zr1A Li1 45_444 10_545 56.29(2) ?
    La1 Zr1A Li1 41_444 10_545 120.04(7) ?
    Zr1B Zr1B Zr1B 9 5 60.00(6) ?
    Zr1B Zr1B O2 9 26_454 138(5) ?
    Zr1B Zr1B O2 5 26_454 126(9) ?
    Zr1B Zr1B O2 9 34_544 47(7) ?
    Zr1B Zr1B O2 5 34_544 93(9) ?
    O2 Zr1B O2 26_454 34_544 92.3(15) ?
    Zr1B Zr1B O2 9 30_445 78(9) ?
    Zr1B Zr1B O2 5 30_445 36(5) ?
    O2 Zr1B O2 26_454 30_445 90.9(12) ?
    O2 Zr1B O2 34_544 30_445 85.5(5) ?
    Zr1B Zr1B O1 9 41_444 95(9) ?
    Zr1B Zr1B O1 5 41_444 130(4) ?
    O2 Zr1B O1 26_454 41_444 101.9(13) ?
    O2 Zr1B O1 34_544 41_444 97.3(16) ?
    O2 Zr1B O1 30_445 41_444 166.7(19) ?
    Zr1B Zr1B O1 9 37_444 119(7) ?
    Zr1B Zr1B O1 5 37_444 77(9) ?
    O2 Zr1B O1 26_454 37_444 102.2(13) ?
    O2 Zr1B O1 34_544 37_444 165.4(18) ?
    O2 Zr1B O1 30_445 37_444 92.7(16) ?
    O1 Zr1B O1 41_444 37_444 81.4(6) ?
    Zr1B Zr1B O1 9 45_444 44(4) ?
    Zr1B Zr1B O1 5 45_444 54(7) ?
    O2 Zr1B O1 26_454 45_444 178.7(12) ?
    O2 Zr1B O1 34_544 45_444 89.0(11) ?
    O2 Zr1B O1 30_445 45_444 89.6(12) ?
    O1 Zr1B O1 41_444 45_444 77.5(10) ?
    O1 Zr1B O1 37_444 45_444 76.6(11) ?
    Zr1B Zr1B Li2 9 1_455 164(6) ?
    Zr1B Zr1B Li2 5 1_455 126(10) ?
    O2 Zr1B Li2 26_454 1_455 26.1(4) ?
    O2 Zr1B Li2 34_544 1_455 117.1(14) ?
    O2 Zr1B Li2 30_445 1_455 100.0(11) ?
    O1 Zr1B Li2 41_444 1_455 90.3(7) ?
    O1 Zr1B Li2 37_444 1_455 77.4(7) ?
    O1 Zr1B Li2 45_444 1_455 152.6(9) ?
    Zr1B Zr1B La1 9 9 93(8) ?
    Zr1B Zr1B La1 5 9 125(4) ?
    O2 Zr1B La1 26_454 9 47.1(9) ?
    O2 Zr1B La1 34_544 9 46.3(8) ?
    O2 Zr1B La1 30_445 9 95.3(9) ?
    O1 Zr1B La1 41_444 9 95.9(13) ?
    O1 Zr1B La1 37_444 9 148.2(12) ?
    O1 Zr1B La1 45_444 9 134.1(12) ?
    Li2 Zr1B La1 1_455 9 70.9(7) ?
    Zr1B Zr1B La1 9 . 118(6) ?
    Zr1B Zr1B La1 5 . 82(8) ?
    O2 Zr1B La1 26_454 . 44.2(7) ?
    O2 Zr1B La1 34_544 . 95.2(8) ?
    O2 Zr1B La1 30_445 . 47.5(6) ?
    O1 Zr1B La1 41_444 . 144.4(12) ?
    O1 Zr1B La1 37_444 . 94.1(12) ?
    O1 Zr1B La1 45_444 . 136.1(13) ?
    Li2 Zr1B La1 1_455 . 54.4(5) ?
    La1 Zr1B La1 9 . 69.7(6) ?
    Zr1B Zr1B Li1 9 6_455 108(10) ?
    Zr1B Zr1B Li1 5 6_455 160(6) ?
    O2 Zr1B Li1 26_454 6_455 74.0(10) ?
    O2 Zr1B Li1 34_544 6_455 87.5(13) ?
    O2 Zr1B Li1 30_445 6_455 163.1(15) ?
    O1 Zr1B Li1 41_444 6_455 30.1(6) ?
    O1 Zr1B Li1 37_444 6_455 97.9(5) ?
    O1 Zr1B Li1 45_444 6_455 105.7(10) ?
    Li2 Zr1B Li1 1_455 6_455 69.7(5) ?
    La1 Zr1B Li1 9 6_455 68.9(7) ?
    La1 Zr1B Li1 . 6_455 118.2(9) ?
    Al1 O1 Li1 9 9 0 ?
    Al1 O1 Zr1A 9 13 127.71(18) ?
    Li1 O1 Zr1A 9 13 127.71(18) ?
    Al1 O1 Zr1B 9 17 117.5(10) ?
    Li1 O1 Zr1B 9 17 117.5(10) ?
    Zr1A O1 Zr1B 13 17 10.2(9) ?
    Al1 O1 Zr1B 9 13 121.3(8) ?
    Li1 O1 Zr1B 9 13 121.3(8) ?
    Zr1A O1 Zr1B 13 13 9.5(8) ?
    Zr1B O1 Zr1B 17 13 8.5(11) ?
    Al1 O1 Zr1B 9 21 123.4(5) ?
    Li1 O1 Zr1B 9 21 123.4(5) ?
    Zr1A O1 Zr1B 13 21 4.3(4) ?
    Zr1B O1 Zr1B 17 21 6.0(8) ?
    Zr1B O1 Zr1B 13 21 6.9(12) ?
    Al1 O1 La1 9 9 95.15(12) ?
    Li1 O1 La1 9 9 95.15(12) ?
    Zr1A O1 La1 13 9 100.61(15) ?
    Zr1B O1 La1 17 9 103.0(8) ?
    Zr1B O1 La1 13 9 109.2(8) ?
    Zr1B O1 La1 21 9 102.3(8) ?
    Al1 O1 La1 9 . 122.82(15) ?
    Li1 O1 La1 9 . 122.82(15) ?
    Zr1A O1 La1 13 . 100.20(13) ?
    Zr1B O1 La1 17 . 108.8(8) ?
    Zr1B O1 La1 13 . 101.1(7) ?
    Zr1B O1 La1 21 . 103.4(8) ?
    La1 O1 La1 9 . 105.71(13) ?
    Al1 O1 H1 9 . 56(7) ?
    Li1 O1 H1 9 . 56(7) ?
    Zr1A O1 H1 13 . 106(7) ?
    Zr1B O1 H1 17 . 101(7) ?
    Zr1B O1 H1 13 . 97(7) ?
    Zr1B O1 H1 21 . 103(7) ?
    La1 O1 H1 9 . 149(7) ?
    La1 O1 H1 . . 85(7) ?
    Zr1B O2 Li2 26_454 26_554 129.6(7) ?
    Zr1B O2 Zr1B 26_454 31_454 7.3(16) ?
    Li2 O2 Zr1B 26_554 31_454 130.6(8) ?
    Zr1B O2 Zr1B 26_454 36_454 5.9(9) ?
    Li2 O2 Zr1B 26_554 36_454 135.6(10) ?
    Zr1B O2 Zr1B 31_454 36_454 8.8(12) ?
    Zr1B O2 Zr1A 26_454 26_454 4.1(5) ?
    Li2 O2 Zr1A 26_554 26_454 125.57(17) ?
    Zr1B O2 Zr1A 31_454 26_454 9.7(9) ?
    Zr1B O2 Zr1A 36_454 26_454 10.0(9) ?
    Zr1B O2 La1 26_454 26_454 105.3(10) ?
    Li2 O2 La1 26_554 26_454 89.03(12) ?
    Zr1B O2 La1 31_454 26_454 97.9(10) ?
    Zr1B O2 La1 36_454 26_454 104.4(9) ?
    Zr1A O2 La1 26_454 26_454 106.84(13) ?
    Zr1B O2 La1 26_454 9 101.5(11) ?
    Li2 O2 La1 26_554 9 122.70(14) ?
    Zr1B O2 La1 31_454 9 103.6(8) ?
    Zr1B O2 La1 36_454 9 96.1(9) ?
    Zr1A O2 La1 26_454 9 104.74(13) ?
    La1 O2 La1 26_454 9 102.04(12) ?
    O1 Li1 O1 48_544 30_445 116.26(11) ?
    O1 Li1 O1 48_544 5 116.26(11) ?
    O1 Li1 O1 30_445 5 96.61(19) ?
    O1 Li1 O1 48_544 23_545 96.61(19) ?
    O1 Li1 O1 30_445 23_545 116.26(11) ?
    O1 Li1 O1 5 23_545 116.26(11) ?
    O1 Li1 La1 48_544 . 131.70(10) ?
    O1 Li1 La1 30_445 . 48.30(10) ?
    O1 Li1 La1 5 . 48.30(10) ?
    O1 Li1 La1 23_545 . 131.70(10) ?
    O1 Li1 La1 48_544 18_545 48.30(10) ?
    O1 Li1 La1 30_445 18_545 131.70(10) ?
    O1 Li1 La1 5 18_545 131.70(10) ?
    O1 Li1 La1 23_545 18_545 48.30(10) ?
    La1 Li1 La1 . 18_545 180 ?
    O1 Li1 Zr1B 48_544 39_444 132.5(5) ?
    O1 Li1 Zr1B 30_445 39_444 32.5(5) ?
    O1 Li1 Zr1B 5 39_444 104.9(5) ?
    O1 Li1 Zr1B 23_545 39_444 84.9(5) ?
    La1 Li1 Zr1B . 39_444 63.8(5) ?
    La1 Li1 Zr1B 18_545 39_444 116.2(5) ?
    O1 Li1 Zr1B 48_544 12 32.5(5) ?
    O1 Li1 Zr1B 30_445 12 84.9(5) ?
    O1 Li1 Zr1B 5 12 132.5(5) ?
    O1 Li1 Zr1B 23_545 12 104.9(5) ?
    La1 Li1 Zr1B . 12 116.2(5) ?
    La1 Li1 Zr1B 18_545 12 63.8(5) ?
    Zr1B Li1 Zr1B 39_444 12 101.2(4) ?
    O1 Li1 Zr1B 48_544 13 84.9(5) ?
    O1 Li1 Zr1B 30_445 13 104.9(5) ?
    O1 Li1 Zr1B 5 13 32.5(5) ?
    O1 Li1 Zr1B 23_545 13 132.5(5) ?
    La1 Li1 Zr1B . 13 63.8(5) ?
    La1 Li1 Zr1B 18_545 13 116.2(5) ?
    Zr1B Li1 Zr1B 39_444 13 127.7(9) ?
    Zr1B Li1 Zr1B 12 13 101.2(4) ?
    O1 Li1 Zr1B 48_544 34_544 104.9(5) ?
    O1 Li1 Zr1B 30_445 34_544 132.5(5) ?
    O1 Li1 Zr1B 5 34_544 84.9(5) ?
    O1 Li1 Zr1B 23_545 34_544 32.5(5) ?
    La1 Li1 Zr1B . 34_544 116.2(5) ?
    La1 Li1 Zr1B 18_545 34_544 63.8(5) ?
    Zr1B Li1 Zr1B 39_444 34_544 101.2(4) ?
    Zr1B Li1 Zr1B 12 34_544 127.7(9) ?
    Zr1B Li1 Zr1B 13 34_544 101.2(4) ?
    O1 Li1 Zr1A 48_544 2 26.21(10) ?
    O1 Li1 Zr1A 30_445 2 90.93(10) ?
    O1 Li1 Zr1A 5 2 130.14(9) ?
    O1 Li1 Zr1A 23_545 2 103.67(10) ?
    La1 Li1 Zr1A . 2 119.79(3) ?
    La1 Li1 Zr1A 18_545 2 60.21(3) ?
    Zr1B Li1 Zr1A 39_444 2 107.3(5) ?
    Zr1B Li1 Zr1A 12 2 6.2(5) ?
    Zr1B Li1 Zr1A 13 2 98.1(5) ?
    Zr1B Li1 Zr1A 34_544 2 123.8(5) ?
    O1 Li1 Zr1A 48_544 39_444 130.14(9) ?
    O1 Li1 Zr1A 30_445 39_444 26.21(10) ?
    O1 Li1 Zr1A 5 39_444 103.67(10) ?
    O1 Li1 Zr1A 23_545 39_444 90.93(10) ?
    La1 Li1 Zr1A . 39_444 60.21(3) ?
    La1 Li1 Zr1A 18_545 39_444 119.79(3) ?
    Zr1B Li1 Zr1A 39_444 39_444 6.2(5) ?
    Zr1B Li1 Zr1A 12 39_444 98.1(5) ?
    Zr1B Li1 Zr1A 13 39_444 123.8(5) ?
    Zr1B Li1 Zr1A 34_544 39_444 107.3(5) ?
    Zr1A Li1 Zr1A 2 39_444 104.29(3) ?
    O2 Li2 O2 41_544 3_645 111.48(10) ?
    O2 Li2 O2 41_544 26_554 111.48(10) ?
    O2 Li2 O2 3_645 26_554 105.53(19) ?
    O2 Li2 O2 41_544 20 105.53(19) ?
    O2 Li2 O2 3_645 20 111.48(10) ?
    O2 Li2 O2 26_554 20 111.48(10) ?
    O2 Li2 La1 41_544 1_655 127.23(9) ?
    O2 Li2 La1 3_645 1_655 52.77(9) ?
    O2 Li2 La1 26_554 1_655 52.77(9) ?
    O2 Li2 La1 20 1_655 127.23(9) ?
    O2 Li2 La1 41_544 18_545 52.77(9) ?
    O2 Li2 La1 3_645 18_545 127.23(9) ?
    O2 Li2 La1 26_554 18_545 127.23(9) ?
    O2 Li2 La1 20 18_545 52.77(9) ?
    La1 Li2 La1 1_655 18_545 180 ?
    O2 Li2 Zr1B 41_544 28_545 125.3(7) ?
    O2 Li2 Zr1B 3_645 28_545 24.3(5) ?
    O2 Li2 Zr1B 26_554 28_545 112.0(5) ?
    O2 Li2 Zr1B 20 28_545 87.6(4) ?
    La1 Li2 Zr1B 1_655 28_545 63.6(4) ?
    La1 Li2 Zr1B 18_545 28_545 116.4(4) ?
    O2 Li2 Zr1B 41_544 18_545 24.3(5) ?
    O2 Li2 Zr1B 3_645 18_545 87.6(4) ?
    O2 Li2 Zr1B 26_554 18_545 125.3(7) ?
    O2 Li2 Zr1B 20 18_545 112.0(5) ?
    La1 Li2 Zr1B 1_655 18_545 116.4(4) ?
    La1 Li2 Zr1B 18_545 18_545 63.6(4) ?
    Zr1B Li2 Zr1B 28_545 18_545 101.4(3) ?
    O2 Li2 Zr1B 41_544 1_655 87.6(4) ?
    O2 Li2 Zr1B 3_645 1_655 112.0(5) ?
    O2 Li2 Zr1B 26_554 1_655 24.3(5) ?
    O2 Li2 Zr1B 20 1_655 125.3(7) ?
    La1 Li2 Zr1B 1_655 1_655 63.6(4) ?
    La1 Li2 Zr1B 18_545 1_655 116.4(4) ?
    Zr1B Li2 Zr1B 28_545 1_655 127.3(8) ?
    Zr1B Li2 Zr1B 18_545 1_655 101.4(3) ?
    O2 Li2 Zr1B 41_544 43_544 112.0(5) ?
    O2 Li2 Zr1B 3_645 43_544 125.3(7) ?
    O2 Li2 Zr1B 26_554 43_544 87.6(4) ?
    O2 Li2 Zr1B 20 43_544 24.3(5) ?
    La1 Li2 Zr1B 1_655 43_544 116.4(4) ?
    La1 Li2 Zr1B 18_545 43_544 63.6(4) ?
    Zr1B Li2 Zr1B 28_545 43_544 101.4(3) ?
    Zr1B Li2 Zr1B 18_545 43_544 127.3(8) ?
    Zr1B Li2 Zr1B 1_655 43_544 101.4(3) ?
_iucr_refine_instructions_details
;
    LLZO_Al_FM_150C_8_0m.res created by SHELXL-2014/7
TITL LLZO_Al_FM_150C_8_0m in I-43d
CELL 0.71073  13.07380  13.07380  13.07380  90.0000  90.0000  90.0000
ZERR  8.00   0.00020   0.00020   0.00020   0.0000   0.0000   0.0000
LATT -2
SYMM 0.5-X, -Y, 0.5+Z
SYMM -X, 0.5+Y, 0.5-Z
SYMM 0.5+X, 0.5-Y, -Z
SYMM Z, X, Y
SYMM 0.5+Z, 0.5-X, -Y
SYMM 0.5-Z, -X, 0.5+Y
SYMM -Z, 0.5+X, 0.5-Y
SYMM Y, Z, X
SYMM -Y, 0.5+Z, 0.5-X
SYMM 0.5+Y, 0.5-Z, -X
SYMM 0.5-Y, -Z, 0.5+X
SYMM 0.25+Y, 0.25+X, 0.25+Z
SYMM 0.25-Y, 0.75-X, 0.75+Z
SYMM 0.75+Y, 0.25-X, 0.75-Z
SYMM 0.75-Y, 0.75+X, 0.25-Z
SYMM 0.25+X, 0.25+Z, 0.25+Y
SYMM 0.75-X, 0.75+Z, 0.25-Y
SYMM 0.25-X, 0.75-Z, 0.75+Y
SYMM 0.75+X, 0.25-Z, 0.75-Y
SYMM 0.25+Z, 0.25+Y, 0.25+X
SYMM 0.75+Z, 0.25-Y, 0.75-X
SYMM 0.75-Z, 0.75+Y, 0.25-X
SYMM 0.25-Z, 0.75-Y, 0.75+X
SFAC LI O Al ZR LA  H
UNIT 13.0229 96 1.2 15.6384 23.0635 44.2762
LIST 4
TEMP     25.0
SHEL 99.9 0.62
ACTA
L.S. 100
BOND  $H
FMAP 2
PLAN 20
EXYZ Li1 Al1
EADP Li1 Al1
TWIN
DFIX 0.8 0.2 H1 O1
WGHT    0.000000   15.282200
EXTI    0.000832
BASF   0.50345
FVAR       0.03328
LA1   5    0.119363    0.000000    0.250000     0.48049    0.00938    0.00852 =
         0.01224    0.00403    0.00000    0.00000
ZR1A  4   -0.011612   -0.011612   -0.011612     0.26463    0.00688    0.00688 =
         0.00688   -0.00005   -0.00005   -0.00005
ZR1B  4   -0.007346    0.005700    0.012580     0.06117    0.02378
O1    2    0.097007    0.189870    0.273332    11.00000    0.01115    0.01151 =
         0.01689    0.00283   -0.00017    0.00142
O2    2    0.033529    0.445173    0.142858    11.00000    0.01931    0.01422 =
         0.01104    0.00376    0.00046    0.00282
LI1   1    0.375000    0.000000    0.250000     0.15478   10.01650
AL1   3    0.375000    0.000000    0.250000    10.02500   10.01650
LI2   1    0.875000    0.000000    0.250000     0.11653    0.01214    0.01953 =
         0.01953    0.00000    0.00000    0.00000
H1    6    0.097658    0.179656    0.322767     0.92234   10.02500
rem **** richtige Li3 position ****
rem LI3   1    0.097184    0.186922    0.426434     0.60325
HKLF 4
REM  LLZO_Al_FM_150C_8_0m in I-43d
REM R1 =  0.0133 for     819 Fo > 4sig(Fo)  and  0.0133 for all     819 data
REM     44 parameters refined using      1 restraints
END
WGHT      0.0000     15.2813
REM Highest difference peak  0.575,  deepest hole -0.509,  1-sigma level  0.124
Q1    1   0.0289  0.0289  0.0289  10.33333  0.05    0.58
Q2    1   0.1464  0.0351  0.2598  11.00000  0.05    0.52
Q3    1   0.1680  0.0000  0.2500  10.50000  0.05    0.45
Q4    1   0.1543 -0.0302  0.2997  11.00000  0.05    0.44
Q5    1   0.1422  0.2498  0.2206  11.00000  0.05    0.43
Q6    1   0.0201  0.1920  0.2726  11.00000  0.05    0.42
Q7    1  -0.0156  0.2180  0.2527  11.00000  0.05    0.42
Q8    1   0.1333  0.2557  0.2889  11.00000  0.05    0.42
Q9    1   0.0593  0.0991  0.3077  11.00000  0.05    0.36
Q10   1   0.7545  0.0153  0.2196  11.00000  0.05    0.35
Q11   1   0.0045  0.4005  0.0738  11.00000  0.05    0.35
Q12   1   0.0330  0.1727  0.3134  11.00000  0.05    0.35
Q13   1   0.1398  0.1341  0.2517  11.00000  0.05    0.35
Q14   1   0.8600  0.0590  0.2554  11.00000  0.05    0.34
Q15   1  -0.0041  0.4664  0.1937  11.00000  0.05    0.33
Q16   1  -0.0038  0.4438  0.2185  11.00000  0.05    0.32
Q17   1   0.0095  0.1241  0.2386  11.00000  0.05    0.32
Q18   1   0.0296  0.5124  0.1442  11.00000  0.05    0.32
Q19   1   0.0567  0.2587  0.3003  11.00000  0.05    0.31
Q20   1   0.1333  0.0018  0.3055  11.00000  0.05    0.31
;
data_LLZO-Ga40-pristine
_audit_creation_method     'WinGX routine CIF_UPDATE'
_audit_conform_dict_name     cif_core.dic
_audit_conform_dict_version     2.4.5
_chemical_formula_moiety     'Ga0.28 La2.94 Li6.44 O12.00 Zr2.00'
_chemical_formula_sum     'Ga0.28 La2.94 Li6.44 O12.00 Zr2.00'
_chemical_formula_weight     847.67
_chemical_absolute_configuration     unk
_symmetry_cell_setting     cubic
_symmetry_space_group_name_H-M     'I -4 3 d'
_symmetry_space_group_name_Hall     'I -4bd 2c 3'
loop_
    _symmetry_equiv_pos_as_xyz
    'x, y, z'
    'x, -y, -z+1/2'
    '-x, -y+1/2, z'
    '-x, y+1/2, -z+1/2'
    'y+1/4, -x+3/4, -z+1/4'
    '-y+1/4, -x+3/4, z+3/4'
    '-y+3/4, x+3/4, -z+1/4'
    'y+3/4, x+3/4, z+3/4'
    'y, z, x'
    '-y, -z+1/2, x'
    'y, -z, -x+1/2'
    '-y, z+1/2, -x+1/2'
    'z+1/4, -y+3/4, -x+1/4'
    'z+1/4, y+1/4, x+1/4'
    '-z+3/4, y+3/4, -x+1/4'
    '-z+3/4, -y+1/4, x+1/4'
    'z, x, y'
    '-z+1/2, x, -y'
    '-z, -x+1/2, y'
    'z+1/2, -x+1/2, -y'
    'x+3/4, z+3/4, y+3/4'
    'x+3/4, -z+1/4, -y+3/4'
    '-x+3/4, z+3/4, -y+1/4'
    '-x+1/4, -z+3/4, y+3/4'
    'x+1/2, y+1/2, z+1/2'
    'x+1/2, -y+1/2, -z+1'
    '-x+1/2, -y+1, z+1/2'
    '-x+1/2, y+1, -z+1'
    'y+3/4, -x+5/4, -z+3/4'
    '-y+3/4, -x+5/4, z+5/4'
    '-y+5/4, x+5/4, -z+3/4'
    'y+5/4, x+5/4, z+5/4'
    'y+1/2, z+1/2, x+1/2'
    '-y+1/2, -z+1, x+1/2'
    'y+1/2, -z+1/2, -x+1'
    '-y+1/2, z+1, -x+1'
    'z+3/4, -y+5/4, -x+3/4'
    'z+3/4, y+3/4, x+3/4'
    '-z+5/4, y+5/4, -x+3/4'
    '-z+5/4, -y+3/4, x+3/4'
    'z+1/2, x+1/2, y+1/2'
    '-z+1, x+1/2, -y+1/2'
    '-z+1/2, -x+1, y+1/2'
    'z+1, -x+1, -y+1/2'
    'x+5/4, z+5/4, y+5/4'
    'x+5/4, -z+3/4, -y+5/4'
    '-x+5/4, z+5/4, -y+3/4'
    '-x+3/4, -z+5/4, y+5/4'
_cell_length_a     12.9669(2)
_cell_length_b     12.9669(2)
_cell_length_c     12.9669(2)
_cell_angle_alpha     90
_cell_angle_beta     90
_cell_angle_gamma     90
_cell_volume     2180.26(10)
_cell_formula_units_Z     8
_cell_measurement_reflns_used     35033
_cell_measurement_theta_min     3.849
_cell_measurement_theta_max     38.942
_cell_measurement_temperature     298(2)
_exptl_crystal_description     cuboid
_exptl_crystal_colour     colorless
_exptl_crystal_size_max     0.13
_exptl_crystal_size_mid     0.13
_exptl_crystal_size_min     0.10
_exptl_crystal_density_diffrn     5.165
_exptl_crystal_density_method     'not measured'
_exptl_crystal_F_000     2974.7
_exptl_absorpt_coefficient_mu     13.876
_exptl_absorpt_correction_type     multi-scan
_exptl_absorpt_process_details
;
(APEX2; Bruker, 2012)
;
_exptl_absorpt_correction_T_min     0.19
_exptl_absorpt_correction_T_max     0.25
_diffrn_ambient_temperature     298(2)
_diffrn_radiation_type     MoK\a
_diffrn_radiation_wavelength     0.71073
_diffrn_radiation_monochromator     graphite
_diffrn_measurement_device_type     'Bruker SMART APEX'
_diffrn_measurement_device     '3-circle diffractometer'
_diffrn_measurement_method     'rotation, \w-scans at 4 different \f positions'
_diffrn_reflns_number     35033
_diffrn_reflns_av_R_equivalents     0.0375
_diffrn_reflns_av_unetI/netI     0.0108
_diffrn_reflns_theta_min     3.849
_diffrn_reflns_theta_max     38.942
_diffrn_reflns_theta_full     25.242
_diffrn_measured_fraction_theta_max     1
_diffrn_measured_fraction_theta_full     1
_diffrn_reflns_limit_h_min     -22
_diffrn_reflns_limit_h_max     22
_diffrn_reflns_limit_k_min     -22
_diffrn_reflns_limit_k_max     22
_diffrn_reflns_limit_l_min     -22
_diffrn_reflns_limit_l_max     22
_diffrn_radiation_probe     x-ray
_refine_special_details
;
 Refined as a 2-component inversion twin.
;
_reflns_number_total     1054
_reflns_number_gt     1045
_reflns_threshold_expression     'I > 2\s(I)'
_refine_ls_structure_factor_coef     Fsqd
_refine_ls_matrix_type     full
_refine_ls_R_factor_all     0.0135
_refine_ls_R_factor_gt     0.0132
_refine_ls_wR_factor_gt     0.0255
_refine_ls_wR_factor_ref     0.0256
_refine_ls_goodness_of_fit_ref     1.289
_refine_ls_restrained_S_all     1.287
_refine_ls_number_reflns     1054
_refine_ls_number_parameters     48
_refine_ls_number_restraints     2
_refine_ls_number_constraints     0
_refine_ls_hydrogen_treatment     undef
_refine_ls_weighting_scheme     calc
_refine_ls_weighting_details
              'w=1/[\s^2^(Fo^2^)+(0.0079P)^2^+2.5310P] where P=(Fo^2^+2Fc^2^)/3'
_refine_ls_shift/su_max     0.001
_refine_ls_shift/su_mean     0
_refine_diff_density_max     0.527
_refine_diff_density_min     -0.647
_refine_ls_extinction_method
;
SHELXL2014 (Sheldrick, 2015)
;
_refine_ls_extinction_coef     0.00103(4)
_refine_ls_extinction_expression
                                    Fc^*^=kFc[1+0.001xFc^2^\l^3^/sin(2\q)]^-1/4^
_refine_ls_abs_structure_details
;
 Refined as an inversion twin.
;
_refine_ls_abs_structure_Flack     0.50(4)
loop_
    _atom_type_symbol
    _atom_type_description
    _atom_type_scat_dispersion_real
    _atom_type_scat_dispersion_imag
    _atom_type_scat_source
    Li Li -0.0003 0.0001 'International Tables Vol C Tables 4.2.6.8 and 6.1.1.4'
    O O 0.0106 0.006 'International Tables Vol C Tables 4.2.6.8 and 6.1.1.4'
    Ga Ga 0.2307 1.6083 'International Tables Vol C Tables 4.2.6.8 and 6.1.1.4'
    Zr Zr -2.9673 0.5597 'International Tables Vol C Tables 4.2.6.8 and 6.1.1.4'
    La La -0.2871 2.4523 'International Tables Vol C Tables 4.2.6.8 and 6.1.1.4'
_computing_data_collection
;
APEX2 (Bruker, 2012)
;
_computing_cell_refinement
;
APEX2 (Bruker, 2012)
;
_computing_data_reduction
;
APEX2 (Bruker, 2012)
;
_computing_structure_solution
;
SIR2014 (Burla <i>et al.</i>,  2012)
;
_computing_structure_refinement
;
SHELXL2014 (Sheldrick, 2015)
;
_computing_molecular_graphics
;
ORTEP-3 for Windows (Farrugia, 2012)
;
_computing_publication_material
;
WinGX (Farrugia, 2012)
;
loop_
    _atom_site_type_symbol
    _atom_site_label
    _atom_site_fract_x
    _atom_site_fract_y
    _atom_site_fract_z
    _atom_site_U_iso_or_equiv
    _atom_site_adp_type
    _atom_site_calc_flag
    _atom_site_occupancy
    _atom_site_disorder_assembly
    _atom_site_disorder_group
    La La1 0.11966(2) 0 0.25 0.00584(5) Uani d 0.9814(19) . .
    Zr Zr1 0.00014(2) 0.00014(2) 0.00014(2) 0.00502(8) Uani d 1 . .
    O O1 0.09727(14) 0.19681(14) 0.27989(14) 0.0087(3) Uani d 1 . .
    O O2 0.03322(15) 0.44478(16) 0.14725(13) 0.0105(3) Uani d 1 . .
    Li Li1 0.375 0 0.25 0.0038(5) Uani d 0.818(3) . .
    Ga Ga1 0.375 0 0.25 0.0038(5) Uani d 0.182(3) . .
    Li Li2 0.875 0 0.25 0.021(3) Uani d 0.995(3) . .
    Ga Ga2 0.875 0 0.25 0.021(3) Uani d 0.005(3) . .
    Li Li3 0.0971(7) 0.1868(6) 0.4268(6) 0.014(2) Uani d 0.62(3) . .
loop_
    _atom_site_aniso_label
    _atom_site_aniso_U_11
    _atom_site_aniso_U_22
    _atom_site_aniso_U_33
    _atom_site_aniso_U_12
    _atom_site_aniso_U_13
    _atom_site_aniso_U_23
    La1 0.00591(7) 0.00574(8) 0.00587(8) 0 0 0.00065(5)
    Zr1 0.00502(8) 0.00502(8) 0.00502(8) 0.00015(6) 0.00015(6) 0.00015(6)
    O1 0.0079(7) 0.0087(7) 0.0095(7) -0.0008(6) 0.0013(5) -0.0002(6)
    O2 0.0134(8) 0.0122(8) 0.0059(7) 0.0021(6) -0.0003(5) 0.0009(6)
    Li1 0.0043(8) 0.0035(6) 0.0035(6) 0 0 0
    Ga1 0.0043(8) 0.0035(6) 0.0035(6) 0 0 0
    Li2 0.013(4) 0.025(4) 0.025(4) 0 0 0
    Ga2 0.013(4) 0.025(4) 0.025(4) 0 0 0
    Li3 0.022(4) 0.014(4) 0.007(3) -0.005(3) 0.004(3) 0.001(2)
_geom_special_details
;
 All esds (except the esd in the dihedral angle between two l.s. planes)
 are estimated using the full covariance matrix.  The cell esds are taken
 into account individually in the estimation of esds in distances, angles
 and torsion angles; correlations between esds in cell parameters are only
 used when they are defined by crystal symmetry.  An approximate (isotropic)
 treatment of cell esds is used for estimating esds involving l.s. planes.
;
loop_
    _geom_bond_atom_site_label_1
    _geom_bond_atom_site_label_2
    _geom_bond_site_symmetry_2
    _geom_bond_distance
    _geom_bond_publ_flag
    La1 O2 3 2.4935(19) ?
    La1 O2 4_545 2.4935(19) ?
    La1 O1 17 2.5264(19) ?
    La1 O1 44_445 2.5264(19) ?
    La1 O2 17 2.587(2) ?
    La1 O2 44_445 2.587(2) ?
    La1 O1 2 2.5975(19) ?
    La1 O1 . 2.5976(19) ?
    La1 Li3 16 3.037(8) ?
    La1 Li3 15_545 3.037(8) ?
    La1 Ga2 1_455 3.17254(19) ?
    La1 Li2 1_455 3.17254(19) ?
    Zr1 O2 36_544 2.0823(18) ?
    Zr1 O2 44_445 2.0823(18) ?
    Zr1 O2 3 2.0823(18) ?
    Zr1 O1 21_444 2.1346(18) ?
    Zr1 O1 38_444 2.1346(18) ?
    Zr1 O1 8_444 2.1346(18) ?
    Zr1 Li3 18 2.890(8) ?
    Zr1 Li3 2 2.890(8) ?
    Zr1 Li3 10 2.890(8) ?
    Zr1 Li3 21_444 3.140(7) ?
    Zr1 Li3 38_444 3.140(7) ?
    Zr1 Li3 8_444 3.140(7) ?
    O1 Ga1 9 1.8941(18) ?
    O1 Li1 9 1.8941(18) ?
    O1 Li3 . 1.909(8) ?
    O1 Li3 31_445 2.075(8) ?
    O1 Zr1 32_444 2.1346(18) ?
    O1 Li3 29_445 2.229(8) ?
    O1 La1 9 2.5264(19) ?
    O2 Ga2 3_655 1.9247(19) ?
    O2 Li2 3_655 1.9247(19) ?
    O2 Zr1 3 2.0823(18) ?
    O2 Li3 9 2.108(9) ?
    O2 La1 3 2.4936(19) ?
    O2 La1 9 2.587(2) ?
    O2 Li3 31_445 2.639(8) ?
    Li1 Li3 15_545 1.645(8) ?
    Li1 Li3 16 1.645(8) ?
    Li1 Li3 17 1.645(8) ?
    Li1 Li3 44_445 1.645(8) ?
    Li1 O1 16 1.8941(18) ?
    Li1 O1 44_445 1.8941(18) ?
    Li1 O1 17 1.8941(18) ?
    Li1 O1 15_545 1.8941(18) ?
    Li1 La1 23_545 3.31087(19) ?
    Li2 O2 21_544 1.9246(19) ?
    Li2 O2 4_645 1.9246(19) ?
    Li2 O2 22 1.9246(19) ?
    Li2 O2 3_655 1.9246(19) ?
    Li2 Li3 29_545 2.340(9) ?
    Li2 Li3 8_544 2.340(9) ?
    Li2 Li3 10_655 2.340(9) ?
    Li2 Li3 12_645 2.340(9) ?
    Li2 La1 23_545 3.17258(19) ?
    Li2 La1 1_655 3.17258(18) ?
    Li3 Ga1 9 1.645(8) ?
    Li3 Li1 9 1.645(8) ?
    Li3 O1 29_445 2.075(8) ?
    Li3 O2 17 2.108(9) ?
    Li3 O1 31_445 2.229(8) ?
    Li3 Ga2 31_435 2.340(9) ?
    Li3 Li2 31_435 2.340(9) ?
    Li3 Li3 31_445 2.513(13) ?
    Li3 Li3 29_445 2.513(13) ?
    Li3 O2 29_445 2.639(8) ?
    Li3 Zr1 2 2.890(8) ?
loop_
    _geom_angle_atom_site_label_1
    _geom_angle_atom_site_label_2
    _geom_angle_atom_site_label_3
    _geom_angle_site_symmetry_1
    _geom_angle_site_symmetry_3
    _geom_angle
    _geom_angle_publ_flag
    O2 La1 O2 3 4_545 74.68(9) ?
    O2 La1 O1 3 17 111.38(5) ?
    O2 La1 O1 4_545 17 160.56(5) ?
    O2 La1 O1 3 44_445 160.56(5) ?
    O2 La1 O1 4_545 44_445 111.38(5) ?
    O1 La1 O1 17 44_445 69.36(8) ?
    O2 La1 O2 3 17 125.72(4) ?
    O2 La1 O2 4_545 17 68.66(8) ?
    O1 La1 O2 17 17 94.00(6) ?
    O1 La1 O2 44_445 17 72.71(6) ?
    O2 La1 O2 3 44_445 68.66(8) ?
    O2 La1 O2 4_545 44_445 125.72(4) ?
    O1 La1 O2 17 44_445 72.71(6) ?
    O1 La1 O2 44_445 44_445 94.00(6) ?
    O2 La1 O2 17 44_445 164.10(8) ?
    O2 La1 O1 3 2 96.52(6) ?
    O2 La1 O1 4_545 2 73.06(6) ?
    O1 La1 O1 17 2 122.80(4) ?
    O1 La1 O1 44_445 2 69.03(8) ?
    O2 La1 O1 17 2 108.95(5) ?
    O2 La1 O1 44_445 2 72.92(5) ?
    O2 La1 O1 3 . 73.06(6) ?
    O2 La1 O1 4_545 . 96.52(6) ?
    O1 La1 O1 17 . 69.03(8) ?
    O1 La1 O1 44_445 . 122.80(4) ?
    O2 La1 O1 17 . 72.92(5) ?
    O2 La1 O1 44_445 . 108.95(5) ?
    O1 La1 O1 2 . 167.16(8) ?
    O2 La1 Li3 3 16 146.61(16) ?
    O2 La1 Li3 4_545 16 123.17(17) ?
    O1 La1 Li3 17 16 42.58(16) ?
    O1 La1 Li3 44_445 16 46.12(15) ?
    O2 La1 Li3 17 16 55.27(17) ?
    O2 La1 Li3 44_445 16 109.23(16) ?
    O1 La1 Li3 2 16 115.09(16) ?
    O1 La1 Li3 . 16 76.72(16) ?
    O2 La1 Li3 3 15_545 123.17(17) ?
    O2 La1 Li3 4_545 15_545 146.61(16) ?
    O1 La1 Li3 17 15_545 46.12(15) ?
    O1 La1 Li3 44_445 15_545 42.58(16) ?
    O2 La1 Li3 17 15_545 109.23(16) ?
    O2 La1 Li3 44_445 15_545 55.27(17) ?
    O1 La1 Li3 2 15_545 76.72(15) ?
    O1 La1 Li3 . 15_545 115.09(16) ?
    Li3 La1 Li3 16 15_545 59.3(3) ?
    O2 La1 Ga2 3 1_455 37.34(4) ?
    O2 La1 Ga2 4_545 1_455 37.34(4) ?
    O1 La1 Ga2 17 1_455 145.32(4) ?
    O1 La1 Ga2 44_445 1_455 145.32(4) ?
    O2 La1 Ga2 17 1_455 97.95(4) ?
    O2 La1 Ga2 44_445 1_455 97.95(4) ?
    O1 La1 Ga2 2 1_455 83.58(4) ?
    O1 La1 Ga2 . 1_455 83.58(4) ?
    Li3 La1 Ga2 16 1_455 150.36(16) ?
    Li3 La1 Ga2 15_545 1_455 150.36(16) ?
    O2 La1 Li2 3 1_455 37.34(4) ?
    O2 La1 Li2 4_545 1_455 37.34(4) ?
    O1 La1 Li2 17 1_455 145.32(4) ?
    O1 La1 Li2 44_445 1_455 145.32(4) ?
    O2 La1 Li2 17 1_455 97.95(4) ?
    O2 La1 Li2 44_445 1_455 97.95(4) ?
    O1 La1 Li2 2 1_455 83.58(4) ?
    O1 La1 Li2 . 1_455 83.58(4) ?
    Li3 La1 Li2 16 1_455 150.36(16) ?
    Li3 La1 Li2 15_545 1_455 150.36(16) ?
    Ga2 La1 Li2 1_455 1_455 0 ?
    O2 Zr1 O2 36_544 44_445 86.98(8) ?
    O2 Zr1 O2 36_544 3 86.98(8) ?
    O2 Zr1 O2 44_445 3 86.98(8) ?
    O2 Zr1 O1 36_544 21_444 94.92(8) ?
    O2 Zr1 O1 44_445 21_444 177.97(8) ?
    O2 Zr1 O1 3 21_444 92.40(7) ?
    O2 Zr1 O1 36_544 38_444 92.40(7) ?
    O2 Zr1 O1 44_445 38_444 94.92(8) ?
    O2 Zr1 O1 3 38_444 177.97(8) ?
    O1 Zr1 O1 21_444 38_444 85.72(7) ?
    O2 Zr1 O1 36_544 8_444 177.97(8) ?
    O2 Zr1 O1 44_445 8_444 92.40(7) ?
    O2 Zr1 O1 3 8_444 94.92(8) ?
    O1 Zr1 O1 21_444 8_444 85.72(7) ?
    O1 Zr1 O1 38_444 8_444 85.72(7) ?
    O2 Zr1 Li3 36_544 18 46.76(18) ?
    O2 Zr1 Li3 44_445 18 94.45(17) ?
    O2 Zr1 Li3 3 18 133.42(18) ?
    O1 Zr1 Li3 21_444 18 87.38(16) ?
    O1 Zr1 Li3 38_444 18 45.80(18) ?
    O1 Zr1 Li3 8_444 18 131.42(18) ?
    O2 Zr1 Li3 36_544 2 133.42(18) ?
    O2 Zr1 Li3 44_445 2 46.76(18) ?
    O2 Zr1 Li3 3 2 94.45(17) ?
    O1 Zr1 Li3 21_444 2 131.42(18) ?
    O1 Zr1 Li3 38_444 2 87.38(16) ?
    O1 Zr1 Li3 8_444 2 45.80(18) ?
    Li3 Zr1 Li3 18 2 119.81(2) ?
    O2 Zr1 Li3 36_544 10 94.45(17) ?
    O2 Zr1 Li3 44_445 10 133.42(18) ?
    O2 Zr1 Li3 3 10 46.76(18) ?
    O1 Zr1 Li3 21_444 10 45.80(18) ?
    O1 Zr1 Li3 38_444 10 131.42(18) ?
    O1 Zr1 Li3 8_444 10 87.38(16) ?
    Li3 Zr1 Li3 18 10 119.81(2) ?
    Li3 Zr1 Li3 2 10 119.81(2) ?
    O2 Zr1 Li3 36_544 21_444 59.62(16) ?
    O2 Zr1 Li3 44_445 21_444 145.12(16) ?
    O2 Zr1 Li3 3 21_444 81.85(16) ?
    O1 Zr1 Li3 21_444 21_444 36.53(16) ?
    O1 Zr1 Li3 38_444 21_444 96.18(16) ?
    O1 Zr1 Li3 8_444 21_444 121.32(16) ?
    Li3 Zr1 Li3 18 21_444 70.8(3) ?
    Li3 Zr1 Li3 2 21_444 166.5(3) ?
    Li3 Zr1 Li3 10 21_444 49.0(3) ?
    O2 Zr1 Li3 36_544 38_444 81.85(16) ?
    O2 Zr1 Li3 44_445 38_444 59.62(16) ?
    O2 Zr1 Li3 3 38_444 145.12(16) ?
    O1 Zr1 Li3 21_444 38_444 121.32(16) ?
    O1 Zr1 Li3 38_444 38_444 36.53(16) ?
    O1 Zr1 Li3 8_444 38_444 96.18(16) ?
    Li3 Zr1 Li3 18 38_444 49.0(3) ?
    Li3 Zr1 Li3 2 38_444 70.8(3) ?
    Li3 Zr1 Li3 10 38_444 166.5(3) ?
    Li3 Zr1 Li3 21_444 38_444 119.11(5) ?
    O2 Zr1 Li3 36_544 8_444 145.12(16) ?
    O2 Zr1 Li3 44_445 8_444 81.85(16) ?
    O2 Zr1 Li3 3 8_444 59.62(16) ?
    O1 Zr1 Li3 21_444 8_444 96.18(16) ?
    O1 Zr1 Li3 38_444 8_444 121.32(16) ?
    O1 Zr1 Li3 8_444 8_444 36.53(16) ?
    Li3 Zr1 Li3 18 8_444 166.5(3) ?
    Li3 Zr1 Li3 2 8_444 49.0(3) ?
    Li3 Zr1 Li3 10 8_444 70.8(3) ?
    Li3 Zr1 Li3 21_444 8_444 119.11(5) ?
    Li3 Zr1 Li3 38_444 8_444 119.11(5) ?
    Ga1 O1 Li1 9 9 0 ?
    Ga1 O1 Li3 9 . 51.3(3) ?
    Li1 O1 Li3 9 . 51.3(3) ?
    Ga1 O1 Li3 9 31_445 48.7(2) ?
    Li1 O1 Li3 9 31_445 48.7(2) ?
    Li3 O1 Li3 . 31_445 78.1(3) ?
    Ga1 O1 Zr1 9 32_444 128.17(10) ?
    Li1 O1 Zr1 9 32_444 128.17(10) ?
    Li3 O1 Zr1 . 32_444 101.7(3) ?
    Li3 O1 Zr1 31_445 32_444 86.7(2) ?
    Ga1 O1 Li3 9 29_445 46.1(2) ?
    Li1 O1 Li3 9 29_445 46.1(2) ?
    Li3 O1 Li3 . 29_445 74.3(3) ?
    Li3 O1 Li3 31_445 29_445 88.4(4) ?
    Zr1 O1 Li3 32_444 29_445 174.3(2) ?
    Ga1 O1 La1 9 9 95.95(7) ?
    Li1 O1 La1 9 9 95.95(7) ?
    Li3 O1 La1 . 9 147.0(3) ?
    Li3 O1 La1 31_445 9 82.0(2) ?
    Zr1 O1 La1 32_444 9 103.10(7) ?
    Li3 O1 La1 29_445 9 79.11(19) ?
    Ga1 O1 La1 9 . 121.96(8) ?
    Li1 O1 La1 9 . 121.96(8) ?
    Li3 O1 La1 . . 94.7(3) ?
    Li3 O1 La1 31_445 . 170.6(2) ?
    Zr1 O1 La1 32_444 . 100.81(7) ?
    Li3 O1 La1 29_445 . 83.8(2) ?
    La1 O1 La1 9 . 101.62(6) ?
    Ga2 O2 Li2 3_655 3_655 0 ?
    Ga2 O2 Zr1 3_655 3 129.42(11) ?
    Li2 O2 Zr1 3_655 3 129.42(11) ?
    Ga2 O2 Li3 3_655 9 70.8(2) ?
    Li2 O2 Li3 3_655 9 70.8(2) ?
    Zr1 O2 Li3 3 9 87.2(2) ?
    Ga2 O2 La1 3_655 3 90.85(7) ?
    Li2 O2 La1 3_655 3 90.85(7) ?
    Zr1 O2 La1 3 3 103.05(8) ?
    Li3 O2 La1 9 3 161.4(2) ?
    Ga2 O2 La1 3_655 9 124.19(9) ?
    Li2 O2 La1 3_655 9 124.19(9) ?
    Zr1 O2 La1 3 9 100.00(7) ?
    Li3 O2 La1 9 9 90.4(2) ?
    La1 O2 La1 3 9 102.82(7) ?
    Ga2 O2 Li3 3_655 31_445 59.26(19) ?
    Li2 O2 Li3 3_655 31_445 59.26(19) ?
    Zr1 O2 Li3 3 31_445 170.9(2) ?
    Li3 O2 Li3 9 31_445 94.3(2) ?
    La1 O2 Li3 3 31_445 78.05(18) ?
    La1 O2 Li3 9 31_445 71.06(19) ?
    Li3 Li1 Li3 15_545 16 131.8(5) ?
    Li3 Li1 Li3 15_545 17 99.6(2) ?
    Li3 Li1 Li3 16 17 99.6(2) ?
    Li3 Li1 Li3 15_545 44_445 99.6(2) ?
    Li3 Li1 Li3 16 44_445 99.6(2) ?
    Li3 Li1 Li3 17 44_445 131.8(5) ?
    Li3 Li1 O1 15_545 16 163.0(3) ?
    Li3 Li1 O1 16 16 64.8(3) ?
    Li3 Li1 O1 17 16 77.7(3) ?
    Li3 Li1 O1 44_445 16 71.4(3) ?
    Li3 Li1 O1 15_545 44_445 71.4(3) ?
    Li3 Li1 O1 16 44_445 77.7(3) ?
    Li3 Li1 O1 17 44_445 163.0(3) ?
    Li3 Li1 O1 44_445 44_445 64.8(3) ?
    O1 Li1 O1 16 44_445 115.09(6) ?
    Li3 Li1 O1 15_545 17 77.7(3) ?
    Li3 Li1 O1 16 17 71.4(3) ?
    Li3 Li1 O1 17 17 64.8(3) ?
    Li3 Li1 O1 44_445 17 163.0(3) ?
    O1 Li1 O1 16 17 115.09(6) ?
    O1 Li1 O1 44_445 17 98.74(12) ?
    Li3 Li1 O1 15_545 15_545 64.8(3) ?
    Li3 Li1 O1 16 15_545 163.0(3) ?
    Li3 Li1 O1 17 15_545 71.4(3) ?
    Li3 Li1 O1 44_445 15_545 77.7(3) ?
    O1 Li1 O1 16 15_545 98.74(12) ?
    O1 Li1 O1 44_445 15_545 115.09(6) ?
    O1 Li1 O1 17 15_545 115.09(6) ?
    Li3 Li1 La1 15_545 23_545 114.1(3) ?
    Li3 Li1 La1 16 23_545 114.1(3) ?
    Li3 Li1 La1 17 23_545 65.9(3) ?
    Li3 Li1 La1 44_445 23_545 65.9(3) ?
    O1 Li1 La1 16 23_545 49.37(6) ?
    O1 Li1 La1 44_445 23_545 130.63(6) ?
    O1 Li1 La1 17 23_545 130.63(6) ?
    O1 Li1 La1 15_545 23_545 49.37(6) ?
    Li3 Li1 La1 15_545 . 65.9(3) ?
    Li3 Li1 La1 16 . 65.9(3) ?
    Li3 Li1 La1 17 . 114.1(3) ?
    Li3 Li1 La1 44_445 . 114.1(3) ?
    O1 Li1 La1 16 . 130.63(6) ?
    O1 Li1 La1 44_445 . 49.37(6) ?
    O1 Li1 La1 17 . 49.37(6) ?
    O1 Li1 La1 15_545 . 130.63(6) ?
    La1 Li1 La1 23_545 . 180 ?
    O2 Li2 O2 21_544 4_645 112.48(6) ?
    O2 Li2 O2 21_544 22 103.61(12) ?
    O2 Li2 O2 4_645 22 112.48(6) ?
    O2 Li2 O2 21_544 3_655 112.48(6) ?
    O2 Li2 O2 4_645 3_655 103.60(12) ?
    O2 Li2 O2 22 3_655 112.48(6) ?
    O2 Li2 Li3 21_544 29_545 161.7(2) ?
    O2 Li2 Li3 4_645 29_545 79.8(2) ?
    O2 Li2 Li3 22 29_545 58.3(2) ?
    O2 Li2 Li3 3_655 29_545 75.8(2) ?
    O2 Li2 Li3 21_544 8_544 58.3(2) ?
    O2 Li2 Li3 4_645 8_544 75.8(2) ?
    O2 Li2 Li3 22 8_544 161.7(2) ?
    O2 Li2 Li3 3_655 8_544 79.8(2) ?
    Li3 Li2 Li3 29_545 8_544 140.0(4) ?
    O2 Li2 Li3 21_544 10_655 75.8(2) ?
    O2 Li2 Li3 4_645 10_655 161.7(2) ?
    O2 Li2 Li3 22 10_655 79.8(2) ?
    O2 Li2 Li3 3_655 10_655 58.3(2) ?
    Li3 Li2 Li3 29_545 10_655 96.73(13) ?
    Li3 Li2 Li3 8_544 10_655 96.73(13) ?
    O2 Li2 Li3 21_544 12_645 79.8(2) ?
    O2 Li2 Li3 4_645 12_645 58.3(2) ?
    O2 Li2 Li3 22 12_645 75.8(2) ?
    O2 Li2 Li3 3_655 12_645 161.7(2) ?
    Li3 Li2 Li3 29_545 12_645 96.73(13) ?
    Li3 Li2 Li3 8_544 12_645 96.73(13) ?
    Li3 Li2 Li3 10_655 12_645 140.0(4) ?
    O2 Li2 La1 21_544 23_545 51.80(6) ?
    O2 Li2 La1 4_645 23_545 128.20(6) ?
    O2 Li2 La1 22 23_545 51.80(6) ?
    O2 Li2 La1 3_655 23_545 128.20(6) ?
    Li3 Li2 La1 29_545 23_545 110.0(2) ?
    Li3 Li2 La1 8_544 23_545 110.0(2) ?
    Li3 Li2 La1 10_655 23_545 70.0(2) ?
    Li3 Li2 La1 12_645 23_545 70.0(2) ?
    O2 Li2 La1 21_544 1_655 128.20(6) ?
    O2 Li2 La1 4_645 1_655 51.80(6) ?
    O2 Li2 La1 22 1_655 128.20(6) ?
    O2 Li2 La1 3_655 1_655 51.80(6) ?
    Li3 Li2 La1 29_545 1_655 70.0(2) ?
    Li3 Li2 La1 8_544 1_655 70.0(2) ?
    Li3 Li2 La1 10_655 1_655 110.0(2) ?
    Li3 Li2 La1 12_645 1_655 110.0(2) ?
    La1 Li2 La1 23_545 1_655 180 ?
    Ga1 Li3 Li1 9 9 0 ?
    Ga1 Li3 O1 9 . 63.9(3) ?
    Li1 Li3 O1 9 . 63.9(3) ?
    Ga1 Li3 O1 9 29_445 59.9(3) ?
    Li1 Li3 O1 9 29_445 59.9(3) ?
    O1 Li3 O1 . 29_445 106.6(4) ?
    Ga1 Li3 O2 9 17 138.8(5) ?
    Li1 Li3 O2 9 17 138.8(5) ?
    O1 Li3 O2 . 17 100.0(4) ?
    O1 Li3 O2 29_445 17 93.4(3) ?
    Ga1 Li3 O1 9 31_445 56.1(3) ?
    Li1 Li3 O1 9 31_445 56.1(3) ?
    O1 Li3 O1 . 31_445 100.9(4) ?
    O1 Li3 O1 29_445 31_445 83.7(3) ?
    O2 Li3 O1 17 31_445 158.8(4) ?
    Ga1 Li3 Ga2 9 31_435 169.9(5) ?
    Li1 Li3 Ga2 9 31_435 169.9(5) ?
    O1 Li3 Ga2 . 31_435 115.3(4) ?
    O1 Li3 Ga2 29_445 31_435 127.8(4) ?
    O2 Li3 Ga2 17 31_435 50.9(2) ?
    O1 Li3 Ga2 31_445 31_435 115.7(4) ?
    Ga1 Li3 Li2 9 31_435 169.9(5) ?
    Li1 Li3 Li2 9 31_435 169.9(5) ?
    O1 Li3 Li2 . 31_435 115.3(4) ?
    O1 Li3 Li2 29_445 31_435 127.8(4) ?
    O2 Li3 Li2 17 31_435 50.9(2) ?
    O1 Li3 Li2 31_445 31_435 115.7(4) ?
    Ga2 Li3 Li2 31_435 31_435 0 ?
    Ga1 Li3 Li3 9 31_445 40.21(10) ?
    Li1 Li3 Li3 9 31_445 40.21(10) ?
    O1 Li3 Li3 . 31_445 53.9(3) ?
    O1 Li3 Li3 29_445 31_445 99.0(3) ?
    O2 Li3 Li3 17 31_445 153.4(5) ?
    O1 Li3 Li3 31_445 31_445 47.0(2) ?
    Ga2 Li3 Li3 31_435 31_445 130.4(4) ?
    Li2 Li3 Li3 31_435 31_445 130.4(4) ?
    Ga1 Li3 Li3 9 29_445 40.21(10) ?
    Li1 Li3 Li3 9 29_445 40.21(10) ?
    O1 Li3 Li3 . 29_445 58.7(3) ?
    O1 Li3 Li3 29_445 29_445 48.0(2) ?
    O2 Li3 Li3 17 29_445 98.6(5) ?
    O1 Li3 Li3 31_445 29_445 95.0(2) ?
    Ga2 Li3 Li3 31_435 29_445 149.1(5) ?
    Li2 Li3 Li3 31_435 29_445 149.1(5) ?
    Li3 Li3 Li3 31_445 29_445 73.4(3) ?
    Ga1 Li3 O2 9 29_445 130.3(4) ?
    Li1 Li3 O2 9 29_445 130.3(4) ?
    O1 Li3 O2 . 29_445 148.4(4) ?
    O1 Li3 O2 29_445 29_445 104.4(3) ?
    O2 Li3 O2 17 29_445 84.0(3) ?
    O1 Li3 O2 31_445 29_445 76.5(2) ?
    Ga2 Li3 O2 31_435 29_445 44.98(15) ?
    Li2 Li3 O2 31_435 29_445 44.98(15) ?
    Li3 Li3 O2 31_445 29_445 115.1(4) ?
    Li3 Li3 O2 29_445 29_445 152.2(5) ?
    Ga1 Li3 Zr1 9 2 102.6(4) ?
    Li1 Li3 Zr1 9 2 102.6(4) ?
    O1 Li3 Zr1 . 2 112.6(3) ?
    O1 Li3 Zr1 29_445 2 47.50(17) ?
    O2 Li3 Zr1 17 2 46.02(16) ?
    O1 Li3 Zr1 31_445 2 126.1(3) ?
    Ga2 Li3 Zr1 31_435 2 87.0(2) ?
    Li2 Li3 Zr1 31_435 2 87.0(2) ?
    Li3 Li3 Zr1 31_445 2 142.5(4) ?
    Li3 Li3 Zr1 29_445 2 70.7(3) ?
    O2 Li3 Zr1 29_445 2 92.8(2) ?
_iucr_refine_instructions_details
;
    shelx.res created by SHELXL-2014/7
TITL  La3Zr2Li3O12: Ga40 in I -4 3 d/ plattiger xx 20.Juni 2016/ T = 298K
CELL   0.71073   12.9669   12.9669   12.9669   90.0000   90.0000   90.0000
ZERR         8    0.0002    0.0002    0.0002    0.0000    0.0000    0.0000
LATT   -2
SYMM   +X,-Y,1/2-Z
SYMM   -X,1/2-Y,+Z
SYMM   -X,1/2+Y,1/2-Z
SYMM   1/4+Y,3/4-X,1/4-Z
SYMM   1/4-Y,3/4-X,3/4+Z
SYMM   3/4-Y,3/4+X,1/4-Z
SYMM   3/4+Y,3/4+X,3/4+Z
SYMM   +Y,+Z,+X
SYMM   -Y,1/2-Z,+X
SYMM   +Y,-Z,1/2-X
SYMM   -Y,1/2+Z,1/2-X
SYMM   1/4+Z,3/4-Y,1/4-X
SYMM   1/4+Z,1/4+Y,1/4+X
SYMM   3/4-Z,3/4+Y,1/4-X
SYMM   3/4-Z,1/4-Y,1/4+X
SYMM   +Z,+X,+Y
SYMM   1/2-Z,+X,-Y
SYMM   -Z,1/2-X,+Y
SYMM   1/2+Z,1/2-X,-Y
SYMM   3/4+X,3/4+Z,3/4+Y
SYMM   3/4+X,1/4-Z,3/4-Y
SYMM   3/4-X,3/4+Z,1/4-Y
SYMM   1/4-X,3/4-Z,3/4+Y
SFAC LI O GA ZR LA
UNIT 45.5795 96 2.06676 15.9998 23.7269
LIST 4
TEMP     25.0
ACTA
L.S. 100
BOND
FMAP 2
PLAN 20
EXYZ Li1 Ga1
EADP Li1 Ga1
SUMP 1.0 0.0001 1.0 2 1.0 3
EXYZ Li2 Ga2
EADP Li2 Ga2
SUMP 1.0 0.0001 1.0 4 1.0 5
TWIN
WGHT    0.007900    2.531000
EXTI    0.001031
BASF   0.50331
FVAR       0.10030   0.81759   0.18241   0.99528   0.00472
LA1   5    0.119664    0.000000    0.250000     0.49069    0.00591    0.00574 =
         0.00587    0.00065    0.00000    0.00000
ZR1   4    0.000144    0.000144    0.000144    10.33333    0.00502    0.00502 =
         0.00502    0.00015    0.00015    0.00015
O1    2    0.097269    0.196811    0.279885    11.00000    0.00792    0.00871 =
         0.00951   -0.00018    0.00128   -0.00078
O2    2    0.033216    0.444776    0.147253    11.00000    0.01336    0.01223 =
         0.00593    0.00089   -0.00030    0.00209
LI1   1    0.375000    0.000000    0.250000    20.25000    0.00427    0.00351 =
         0.00351    0.00000    0.00000    0.00000
GA1   3    0.375000    0.000000    0.250000    30.25000    0.00427    0.00351 =
         0.00351    0.00000    0.00000    0.00000
LI2   1    0.875000    0.000000    0.250000    40.25000    0.01280    0.02490 =
         0.02490    0.00000    0.00000    0.00000
GA2   3    0.875000    0.000000    0.250000    50.25000    0.01280    0.02490 =
         0.02490    0.00000    0.00000    0.00000
LI3   1    0.097069    0.186801    0.426760     0.61839    0.02163    0.01370 =
         0.00697    0.00118    0.00412   -0.00491
HKLF 4
REM   La3Zr2Li3O12: Ga40 in I -4 3 d/ plattiger xx 20.Juni 2016/ T = 298K
REM R1 =  0.0132 for    1045 Fo > 4sig(Fo)  and  0.0135 for all    1054 data
REM     48 parameters refined using      2 restraints
END
WGHT      0.0079      2.5307
REM Highest difference peak  0.527,  deepest hole -0.647,  1-sigma level  0.146
Q1    1   0.1662  0.0000  0.2500  10.50000  0.05    0.53
Q2    1  -0.1242  0.3758  0.1242  10.33333  0.05    0.43
Q3    1   0.1766  0.1388  0.4220  11.00000  0.05    0.41
Q4    1   0.0633  0.4026  0.1893  11.00000  0.05    0.40
Q5    1   0.1267  0.1239  0.3732  11.00000  0.05    0.39
Q6    1   0.0649  0.2078  0.3338  11.00000  0.05    0.37
Q7    1  -0.0074  0.4380  0.1746  11.00000  0.05    0.37
Q8    1   0.0001  0.4237  0.0619  11.00000  0.05    0.36
Q9    1   0.0483  0.4820  0.0814  11.00000  0.05    0.36
Q10   1   0.0529  0.1763  0.2536  11.00000  0.05    0.36
Q11   1   0.1491  0.1787  0.3167  11.00000  0.05    0.35
Q12   1   0.1335 -0.0727  0.1746  11.00000  0.05    0.35
Q13   1   0.1726  0.2111  0.2959  11.00000  0.05    0.34
Q14   1   0.1286  0.1871  0.2292  11.00000  0.05    0.33
Q15   1   0.0642  0.4820  0.1896  11.00000  0.05    0.33
Q16   1   0.1095 -0.0775  0.3277  11.00000  0.05    0.33
Q17   1   0.0809  0.1911  0.3505  11.00000  0.05    0.33
Q18   1   0.0764  0.4031  0.0741  11.00000  0.05    0.33
Q19   1   0.0922  0.1634  0.4127  11.00000  0.05    0.33
Q20   1   0.0416 -0.0749  0.2430  11.00000  0.05    0.32
;
data_LLZO-Ga40-hydro-150C
_audit_creation_method     'WinGX routine CIF_UPDATE'
_audit_conform_dict_name     cif_core.dic
_audit_conform_dict_version     2.4.5
_chemical_formula_moiety     'Ga0.26 H3.90 La2.96 Li1.99 O12 Zr2'
_chemical_formula_sum     'Ga0.26 H3.90 La2.96 Li1.99 O12 Zr2'
_chemical_formula_weight     821.46
_chemical_absolute_configuration     unk
_symmetry_cell_setting     cubic
_symmetry_space_group_name_H-M     'I -4 3 d'
_symmetry_space_group_name_Hall     'I -4bd 2c 3'
loop_
    _symmetry_equiv_pos_as_xyz
    'x, y, z'
    'x, -y, -z+1/2'
    '-x, -y+1/2, z'
    '-x, y+1/2, -z+1/2'
    'y+1/4, -x+3/4, -z+1/4'
    '-y+1/4, -x+3/4, z+3/4'
    '-y+3/4, x+3/4, -z+1/4'
    'y+3/4, x+3/4, z+3/4'
    'y, z, x'
    '-y, -z+1/2, x'
    'y, -z, -x+1/2'
    '-y, z+1/2, -x+1/2'
    'z+1/4, -y+3/4, -x+1/4'
    'z+1/4, y+1/4, x+1/4'
    '-z+3/4, y+3/4, -x+1/4'
    '-z+3/4, -y+1/4, x+1/4'
    'z, x, y'
    '-z+1/2, x, -y'
    '-z, -x+1/2, y'
    'z+1/2, -x+1/2, -y'
    'x+3/4, z+3/4, y+3/4'
    'x+3/4, -z+1/4, -y+3/4'
    '-x+3/4, z+3/4, -y+1/4'
    '-x+1/4, -z+3/4, y+3/4'
    'x+1/2, y+1/2, z+1/2'
    'x+1/2, -y+1/2, -z+1'
    '-x+1/2, -y+1, z+1/2'
    '-x+1/2, y+1, -z+1'
    'y+3/4, -x+5/4, -z+3/4'
    '-y+3/4, -x+5/4, z+5/4'
    '-y+5/4, x+5/4, -z+3/4'
    'y+5/4, x+5/4, z+5/4'
    'y+1/2, z+1/2, x+1/2'
    '-y+1/2, -z+1, x+1/2'
    'y+1/2, -z+1/2, -x+1'
    '-y+1/2, z+1, -x+1'
    'z+3/4, -y+5/4, -x+3/4'
    'z+3/4, y+3/4, x+3/4'
    '-z+5/4, y+5/4, -x+3/4'
    '-z+5/4, -y+3/4, x+3/4'
    'z+1/2, x+1/2, y+1/2'
    '-z+1, x+1/2, -y+1/2'
    '-z+1/2, -x+1, y+1/2'
    'z+1, -x+1, -y+1/2'
    'x+5/4, z+5/4, y+5/4'
    'x+5/4, -z+3/4, -y+5/4'
    '-x+5/4, z+5/4, -y+3/4'
    '-x+3/4, -z+5/4, y+5/4'
_cell_length_a     13.06720(12)
_cell_length_b     13.06720(12)
_cell_length_c     13.06720(12)
_cell_angle_alpha     90
_cell_angle_beta     90
_cell_angle_gamma     90
_cell_volume     2231.25(6)
_cell_formula_units_Z     8
_cell_measurement_reflns_used     35657
_cell_measurement_theta_min     3.82
_cell_measurement_theta_max     36.571
_cell_measurement_temperature     298(2)
_exptl_crystal_description     cuboid
_exptl_crystal_colour     colorless
_exptl_crystal_size_max     0.12
_exptl_crystal_size_mid     0.11
_exptl_crystal_size_min     0.09
_exptl_crystal_density_diffrn     4.891
_exptl_crystal_density_method     'not measured'
_exptl_crystal_F_000     2901.2
_exptl_absorpt_coefficient_mu     13.568
_exptl_absorpt_correction_type     multi-scan
_exptl_absorpt_process_details
;
(APEX2; Bruker, 2012)
;
_exptl_absorpt_correction_T_min     0.21
_exptl_absorpt_correction_T_max     0.36
_diffrn_ambient_temperature     298(2)
_diffrn_radiation_type     MoK\a
_diffrn_radiation_wavelength     0.71073
_diffrn_radiation_monochromator     graphite
_diffrn_measurement_device_type     'Bruker SMART APEX'
_diffrn_measurement_device     '3-circle diffractometer'
_diffrn_measurement_method     'rotation, \w-scans at 4 different \f positions'
_diffrn_reflns_number     35657
_diffrn_reflns_av_R_equivalents     0.0275
_diffrn_reflns_av_unetI/netI     0.0074
_diffrn_reflns_theta_min     3.82
_diffrn_reflns_theta_max     36.571
_diffrn_reflns_theta_full     25.242
_diffrn_measured_fraction_theta_max     1
_diffrn_measured_fraction_theta_full     1
_diffrn_reflns_limit_h_min     -21
_diffrn_reflns_limit_h_max     21
_diffrn_reflns_limit_k_min     -21
_diffrn_reflns_limit_k_max     21
_diffrn_reflns_limit_l_min     -21
_diffrn_reflns_limit_l_max     21
_diffrn_radiation_probe     x-ray
_refine_special_details
;
 Refined as a 2-component inversion twin.
;
_reflns_number_total     918
_reflns_number_gt     915
_reflns_threshold_expression     'I > 2\s(I)'
_refine_ls_structure_factor_coef     Fsqd
_refine_ls_matrix_type     full
_refine_ls_R_factor_all     0.0179
_refine_ls_R_factor_gt     0.0178
_refine_ls_wR_factor_gt     0.0374
_refine_ls_wR_factor_ref     0.0374
_refine_ls_goodness_of_fit_ref     1.123
_refine_ls_restrained_S_all     1.122
_refine_ls_number_reflns     918
_refine_ls_number_parameters     43
_refine_ls_number_restraints     3
_refine_ls_number_constraints     0
_refine_ls_hydrogen_treatment     refxyz
_refine_ls_weighting_scheme     calc
_refine_ls_weighting_details
             'w=1/[\s^2^(Fo^2^)+(0.0072P)^2^+28.9201P] where P=(Fo^2^+2Fc^2^)/3'
_atom_sites_solution_hydrogens     difmap
_refine_ls_shift/su_max     0
_refine_ls_shift/su_mean     0
_refine_diff_density_max     0.537
_refine_diff_density_min     -0.522
_refine_ls_extinction_method
;
SHELXL2014 (Sheldrick, 2015)
;
_refine_ls_extinction_coef     0.00055(4)
_refine_ls_extinction_expression
                                    Fc^*^=kFc[1+0.001xFc^2^\l^3^/sin(2\q)]^-1/4^
_refine_ls_abs_structure_details
;
 Refined as an inversion twin.
;
_refine_ls_abs_structure_Flack     0.99944(15)
loop_
    _atom_type_symbol
    _atom_type_description
    _atom_type_scat_dispersion_real
    _atom_type_scat_dispersion_imag
    _atom_type_scat_source
    Li Li -0.0003 0.0001 'International Tables Vol C Tables 4.2.6.8 and 6.1.1.4'
    O O 0.0106 0.006 'International Tables Vol C Tables 4.2.6.8 and 6.1.1.4'
    Ga Ga 0.2307 1.6083 'International Tables Vol C Tables 4.2.6.8 and 6.1.1.4'
    Zr Zr -2.9673 0.5597 'International Tables Vol C Tables 4.2.6.8 and 6.1.1.4'
    La La -0.2871 2.4523 'International Tables Vol C Tables 4.2.6.8 and 6.1.1.4'
    H H 0 0 'International Tables Vol C Tables 4.2.6.8 and 6.1.1.4'
_computing_data_collection
;
APEX2 (Bruker, 2012)
;
_computing_cell_refinement
;
APEX2 (Bruker, 2012)
;
_computing_data_reduction
;
APEX2 (Bruker, 2012)
;
_computing_structure_solution
;
SIR2014 (Burla <i>et al.</i>,  2012)
;
_computing_structure_refinement
;
SHELXL2014 (Sheldrick, 2015)
;
_computing_molecular_graphics
;
ORTEP-3 for Windows (Farrugia, 2012)
;
_computing_publication_material
;
WinGX (Farrugia, 2012)
;
loop_
    _atom_site_type_symbol
    _atom_site_label
    _atom_site_fract_x
    _atom_site_fract_y
    _atom_site_fract_z
    _atom_site_U_iso_or_equiv
    _atom_site_adp_type
    _atom_site_calc_flag
    _atom_site_occupancy
    _atom_site_disorder_assembly
    _atom_site_disorder_group
    La La1 0.11790(3) 0 0.25 0.00993(9) Uani d 0.986(4) . .
    Zr Zr1 -0.01020(3) -0.01020(3) -0.01020(3) 0.01011(17) Uani d 1 . .
    O O1 0.0963(3) 0.1906(3) 0.2735(3) 0.0106(6) Uani d 1 . .
    O O2 0.0339(3) 0.4448(3) 0.1420(3) 0.0138(6) Uani d 1 . .
    Li Li1 0.375 0 0.25 0.0068(7) Uani d 0.824(3) . .
    Ga Ga1 0.375 0 0.25 0.0068(7) Uani d 0.176(3) . .
    Li Li2 0.875 0 0.25 0.007 Uiso d 0.34(5) . .
    Li Li3 0.070(16) 0.283(15) 0.457(16) 0.01 Uiso d 0.04(3) . .
    H H1 0.104(11) 0.183(10) 0.321(8) 0.025 Uiso d 0.65(19) . .
loop_
    _atom_site_aniso_label
    _atom_site_aniso_U_11
    _atom_site_aniso_U_22
    _atom_site_aniso_U_33
    _atom_site_aniso_U_12
    _atom_site_aniso_U_13
    _atom_site_aniso_U_23
    La1 0.00856(14) 0.00800(14) 0.01322(16) 0 0 0.00411(10)
    Zr1 0.01011(17) 0.01011(17) 0.01011(17) -0.00033(13) -0.00033(13)
                                                                    -0.00033(13)
    O1 0.0076(11) 0.0106(13) 0.0135(14) -0.0005(10) -0.0005(10) 0.0019(10)
    O2 0.0191(15) 0.0128(14) 0.0095(13) 0.0025(11) 0.0030(10) 0.0032(11)
    Li1 0.0055(13) 0.0075(10) 0.0075(10) 0 0 0
    Ga1 0.0055(13) 0.0075(10) 0.0075(10) 0 0 0
_geom_special_details
;
 All esds (except the esd in the dihedral angle between two l.s. planes)
 are estimated using the full covariance matrix.  The cell esds are taken
 into account individually in the estimation of esds in distances, angles
 and torsion angles; correlations between esds in cell parameters are only
 used when they are defined by crystal symmetry.  An approximate (isotropic)
 treatment of cell esds is used for estimating esds involving l.s. planes.
;
loop_
    _geom_bond_atom_site_label_1
    _geom_bond_atom_site_label_2
    _geom_bond_site_symmetry_2
    _geom_bond_distance
    _geom_bond_publ_flag
    La1 Li3 16 2.5(2) ?
    La1 Li3 15_545 2.5(2) ?
    La1 O1 17 2.514(3) ?
    La1 O1 44_445 2.514(3) ?
    La1 O1 2 2.525(3) ?
    La1 O1 . 2.525(3) ?
    La1 O2 3 2.539(4) ?
    La1 O2 4_545 2.539(4) ?
    La1 O2 17 2.603(4) ?
    La1 O2 44_445 2.603(4) ?
    La1 Li3 8_444 2.7(2) ?
    La1 Li3 29_445 2.7(2) ?
    Zr1 O1 21_444 2.031(3) ?
    Zr1 O1 38_444 2.031(3) ?
    Zr1 O1 8_444 2.031(3) ?
    Zr1 O2 44_445 2.187(4) ?
    Zr1 O2 36_544 2.187(4) ?
    Zr1 O2 3 2.187(4) ?
    Zr1 Li3 43_544 2.9(2) ?
    Zr1 Li3 35_454 2.9(2) ?
    Zr1 Li3 4_545 2.9(2) ?
    Zr1 La1 38_444 3.5178(5) ?
    Zr1 La1 7_445 3.5178(5) ?
    Zr1 La1 21_444 3.5178(5) ?
    O1 Li3 29_445 0.9(2) ?
    O1 Ga1 9 1.987(4) ?
    O1 Li1 9 1.987(4) ?
    O1 Zr1 32_444 2.031(3) ?
    O1 Li3 31_445 2.4(2) ?
    O1 La1 9 2.514(3) ?
    O2 Li2 3_655 1.982(4) ?
    O2 Zr1 3 2.187(4) ?
    O2 La1 3 2.539(4) ?
    O2 La1 9 2.603(4) ?
    Li1 Li3 17 1.5(2) ?
    Li1 Li3 15_545 1.5(2) ?
    Li1 Li3 44_445 1.5(2) ?
    Li1 Li3 16 1.5(2) ?
    Li1 O1 16 1.987(4) ?
    Li1 O1 44_445 1.987(4) ?
    Li1 O1 17 1.987(4) ?
    Li1 O1 15_545 1.987(4) ?
    Li1 La1 23_545 3.3596(4) ?
    Li1 Zr1 27_545 3.59973(13) ?
    Li1 Zr1 5_545 3.59973(13) ?
    Li2 O2 21_544 1.982(4) ?
    Li2 O2 4_645 1.982(4) ?
    Li2 O2 22 1.982(4) ?
    Li2 O2 3_655 1.982(4) ?
    Li2 La1 23_545 3.1740(4) ?
    Li2 La1 1_655 3.1740(4) ?
    Li2 Li3 29_545 3.2(2) ?
    Li2 Li3 10_655 3.2(2) ?
    Li2 Li3 12_645 3.2(2) ?
    Li2 Li3 8_544 3.2(2) ?
    Li3 O1 31_445 0.9(2) ?
    Li3 Ga1 9 1.5(2) ?
    Li3 Li1 9 1.5(2) ?
    Li3 Li3 3 2.0(4) ?
    Li3 O1 29_445 2.4(2) ?
    Li3 La1 37_445 2.5(2) ?
    Li3 Li3 31_445 2.6(4) ?
    Li3 Li3 29_445 2.6(4) ?
    Li3 La1 31_445 2.7(2) ?
    Li3 Zr1 4 2.9(2) ?
    Li3 Li2 31_435 3.2(2) ?
loop_
    _geom_angle_atom_site_label_1
    _geom_angle_atom_site_label_2
    _geom_angle_atom_site_label_3
    _geom_angle_site_symmetry_1
    _geom_angle_site_symmetry_3
    _geom_angle
    _geom_angle_publ_flag
    Li3 La1 Li3 16 15_545 48(9) ?
    Li3 La1 O1 16 17 57(5) ?
    Li3 La1 O1 15_545 17 20(5) ?
    Li3 La1 O1 16 44_445 20(5) ?
    Li3 La1 O1 15_545 44_445 57(5) ?
    O1 La1 O1 17 44_445 72.06(16) ?
    Li3 La1 O1 16 2 89(5) ?
    Li3 La1 O1 15_545 2 103(5) ?
    O1 La1 O1 17 2 123.13(7) ?
    O1 La1 O1 44_445 2 68.54(15) ?
    Li3 La1 O1 16 . 103(5) ?
    Li3 La1 O1 15_545 . 89(5) ?
    O1 La1 O1 17 . 68.54(15) ?
    O1 La1 O1 44_445 . 123.13(7) ?
    O1 La1 O1 2 . 167.17(15) ?
    Li3 La1 O2 16 3 165(5) ?
    Li3 La1 O2 15_545 3 118(5) ?
    O1 La1 O2 17 3 108.54(10) ?
    O1 La1 O2 44_445 3 161.05(10) ?
    O1 La1 O2 2 3 97.21(12) ?
    O1 La1 O2 . 3 72.54(11) ?
    Li3 La1 O2 16 4_545 118(5) ?
    Li3 La1 O2 15_545 4_545 165(5) ?
    O1 La1 O2 17 4_545 161.05(10) ?
    O1 La1 O2 44_445 4_545 108.54(10) ?
    O1 La1 O2 2 4_545 72.54(11) ?
    O1 La1 O2 . 4_545 97.21(12) ?
    O2 La1 O2 3 4_545 77.23(18) ?
    Li3 La1 O2 16 17 64(5) ?
    Li3 La1 O2 15_545 17 102(5) ?
    O1 La1 O2 17 17 96.82(12) ?
    O1 La1 O2 44_445 17 71.66(11) ?
    O1 La1 O2 2 17 107.49(10) ?
    O1 La1 O2 . 17 74.13(11) ?
    O2 La1 O2 3 17 126.12(8) ?
    O2 La1 O2 4_545 17 66.40(16) ?
    Li3 La1 O2 16 44_445 102(5) ?
    Li3 La1 O2 15_545 44_445 64(5) ?
    O1 La1 O2 17 44_445 71.66(11) ?
    O1 La1 O2 44_445 44_445 96.82(12) ?
    O1 La1 O2 2 44_445 74.13(11) ?
    O1 La1 O2 . 44_445 107.49(10) ?
    O2 La1 O2 3 44_445 66.40(16) ?
    O2 La1 O2 4_545 44_445 126.12(8) ?
    O2 La1 O2 17 44_445 166.09(15) ?
    Li3 La1 Li3 16 8_444 108(9) ?
    Li3 La1 Li3 15_545 8_444 117(2) ?
    O1 La1 Li3 17 8_444 136(5) ?
    O1 La1 Li3 44_445 8_444 88(4) ?
    O1 La1 Li3 2 8_444 19(4) ?
    O1 La1 Li3 . 8_444 148(4) ?
    O2 La1 Li3 3 8_444 79(4) ?
    O2 La1 Li3 4_545 8_444 63(5) ?
    O2 La1 Li3 17 8_444 114(4) ?
    O2 La1 Li3 44_445 8_444 72(4) ?
    Li3 La1 Li3 16 29_445 117(2) ?
    Li3 La1 Li3 15_545 29_445 108(9) ?
    O1 La1 Li3 17 29_445 88(4) ?
    O1 La1 Li3 44_445 29_445 136(5) ?
    O1 La1 Li3 2 29_445 148(4) ?
    O1 La1 Li3 . 29_445 19(4) ?
    O2 La1 Li3 3 29_445 63(5) ?
    O2 La1 Li3 4_545 29_445 79(4) ?
    O2 La1 Li3 17 29_445 72(4) ?
    O2 La1 Li3 44_445 29_445 114(4) ?
    Li3 La1 Li3 8_444 29_445 131(9) ?
    O1 Zr1 O1 21_444 38_444 88.64(15) ?
    O1 Zr1 O1 21_444 8_444 88.64(15) ?
    O1 Zr1 O1 38_444 8_444 88.64(15) ?
    O1 Zr1 O2 21_444 44_445 173.91(17) ?
    O1 Zr1 O2 38_444 44_445 96.82(14) ?
    O1 Zr1 O2 8_444 44_445 94.15(14) ?
    O1 Zr1 O2 21_444 36_544 96.82(14) ?
    O1 Zr1 O2 38_444 36_544 94.15(14) ?
    O1 Zr1 O2 8_444 36_544 173.91(17) ?
    O2 Zr1 O2 44_445 36_544 80.15(16) ?
    O1 Zr1 O2 21_444 3 94.15(14) ?
    O1 Zr1 O2 38_444 3 173.91(17) ?
    O1 Zr1 O2 8_444 3 96.82(14) ?
    O2 Zr1 O2 44_445 3 80.15(16) ?
    O2 Zr1 O2 36_544 3 80.15(16) ?
    O1 Zr1 Li3 21_444 43_544 89(4) ?
    O1 Zr1 Li3 38_444 43_544 3(4) ?
    O1 Zr1 Li3 8_444 43_544 92(4) ?
    O2 Zr1 Li3 44_445 43_544 96(4) ?
    O2 Zr1 Li3 36_544 43_544 91(4) ?
    O2 Zr1 Li3 3 43_544 171(4) ?
    O1 Zr1 Li3 21_444 35_454 3(4) ?
    O1 Zr1 Li3 38_444 35_454 92(4) ?
    O1 Zr1 Li3 8_444 35_454 89(4) ?
    O2 Zr1 Li3 44_445 35_454 171(4) ?
    O2 Zr1 Li3 36_544 35_454 96(4) ?
    O2 Zr1 Li3 3 35_454 91(4) ?
    Li3 Zr1 Li3 43_544 35_454 92(6) ?
    O1 Zr1 Li3 21_444 4_545 92(4) ?
    O1 Zr1 Li3 38_444 4_545 89(4) ?
    O1 Zr1 Li3 8_444 4_545 3(4) ?
    O2 Zr1 Li3 44_445 4_545 91(4) ?
    O2 Zr1 Li3 36_544 4_545 171(4) ?
    O2 Zr1 Li3 3 4_545 96(4) ?
    Li3 Zr1 Li3 43_544 4_545 92(6) ?
    Li3 Zr1 Li3 35_454 4_545 92(6) ?
    O1 Zr1 La1 21_444 38_444 94.85(10) ?
    O1 Zr1 La1 38_444 38_444 44.88(10) ?
    O1 Zr1 La1 8_444 38_444 44.58(10) ?
    O2 Zr1 La1 44_445 38_444 90.93(10) ?
    O2 Zr1 La1 36_544 38_444 136.97(10) ?
    O2 Zr1 La1 3 38_444 139.95(10) ?
    Li3 Zr1 La1 43_544 38_444 48(4) ?
    Li3 Zr1 La1 35_454 38_444 97(4) ?
    Li3 Zr1 La1 4_545 38_444 45(4) ?
    O1 Zr1 La1 21_444 7_445 44.58(10) ?
    O1 Zr1 La1 38_444 7_445 94.85(10) ?
    O1 Zr1 La1 8_444 7_445 44.88(10) ?
    O2 Zr1 La1 44_445 7_445 136.97(10) ?
    O2 Zr1 La1 36_544 7_445 139.95(10) ?
    O2 Zr1 La1 3 7_445 90.93(10) ?
    Li3 Zr1 La1 43_544 7_445 97(4) ?
    Li3 Zr1 La1 35_454 7_445 45(4) ?
    Li3 Zr1 La1 4_545 7_445 48(4) ?
    La1 Zr1 La1 38_444 7_445 69.360(12) ?
    O1 Zr1 La1 21_444 21_444 44.88(10) ?
    O1 Zr1 La1 38_444 21_444 44.58(10) ?
    O1 Zr1 La1 8_444 21_444 94.85(10) ?
    O2 Zr1 La1 44_445 21_444 139.95(10) ?
    O2 Zr1 La1 36_544 21_444 90.93(10) ?
    O2 Zr1 La1 3 21_444 136.97(10) ?
    Li3 Zr1 La1 43_544 21_444 45(4) ?
    Li3 Zr1 La1 35_454 21_444 48(4) ?
    Li3 Zr1 La1 4_545 21_444 97(4) ?
    La1 Zr1 La1 38_444 21_444 69.360(12) ?
    La1 Zr1 La1 7_445 21_444 69.360(12) ?
    Li3 O1 Ga1 29_445 9 43(10) ?
    Li3 O1 Li1 29_445 9 43(10) ?
    Ga1 O1 Li1 9 9 0 ?
    Li3 O1 Zr1 29_445 32_444 170(10) ?
    Ga1 O1 Zr1 9 32_444 127.29(18) ?
    Li1 O1 Zr1 9 32_444 127.29(18) ?
    Li3 O1 Li3 29_445 31_445 54(10) ?
    Ga1 O1 Li3 9 31_445 38(5) ?
    Li1 O1 Li3 9 31_445 38(5) ?
    Zr1 O1 Li3 32_444 31_445 117(5) ?
    Li3 O1 La1 29_445 9 79(10) ?
    Ga1 O1 La1 9 9 95.85(13) ?
    Li1 O1 La1 9 9 95.85(13) ?
    Zr1 O1 La1 32_444 9 100.89(14) ?
    Li3 O1 La1 31_445 9 61(5) ?
    Li3 O1 La1 29_445 . 89(10) ?
    Ga1 O1 La1 9 . 122.52(15) ?
    Li1 O1 La1 9 . 122.52(15) ?
    Zr1 O1 La1 32_444 . 100.55(13) ?
    Li3 O1 La1 31_445 . 142(5) ?
    La1 O1 La1 9 . 105.20(13) ?
    Li2 O2 Zr1 3_655 3 126.18(19) ?
    Li2 O2 La1 3_655 3 88.28(13) ?
    Zr1 O2 La1 3 3 106.46(15) ?
    Li2 O2 La1 3_655 9 123.00(16) ?
    Zr1 O2 La1 3 9 104.36(15) ?
    La1 O2 La1 3 9 102.25(13) ?
    Li3 Li1 Li3 17 15_545 122(10) ?
    Li3 Li1 Li3 17 44_445 86(10) ?
    Li3 Li1 Li3 15_545 44_445 122(10) ?
    Li3 Li1 Li3 17 16 122(10) ?
    Li3 Li1 Li3 15_545 16 86(10) ?
    Li3 Li1 Li3 44_445 16 122(10) ?
    Li3 Li1 O1 17 16 24(8) ?
    Li3 Li1 O1 15_545 16 140(8) ?
    Li3 Li1 O1 44_445 16 87(8) ?
    Li3 Li1 O1 16 16 102(8) ?
    Li3 Li1 O1 17 44_445 140(8) ?
    Li3 Li1 O1 15_545 44_445 87(8) ?
    Li3 Li1 O1 44_445 44_445 102(8) ?
    Li3 Li1 O1 16 44_445 24(8) ?
    O1 Li1 O1 16 44_445 116.47(11) ?
    Li3 Li1 O1 17 17 102(8) ?
    Li3 Li1 O1 15_545 17 24(8) ?
    Li3 Li1 O1 44_445 17 140(8) ?
    Li3 Li1 O1 16 17 87(8) ?
    O1 Li1 O1 16 17 116.47(11) ?
    O1 Li1 O1 44_445 17 96.2(2) ?
    Li3 Li1 O1 17 15_545 87(8) ?
    Li3 Li1 O1 15_545 15_545 102(8) ?
    Li3 Li1 O1 44_445 15_545 24(8) ?
    Li3 Li1 O1 16 15_545 140(8) ?
    O1 Li1 O1 16 15_545 96.2(2) ?
    O1 Li1 O1 44_445 15_545 116.47(11) ?
    O1 Li1 O1 17 15_545 116.47(11) ?
    Li3 Li1 La1 17 . 137(8) ?
    Li3 Li1 La1 15_545 . 43(8) ?
    Li3 Li1 La1 44_445 . 137(8) ?
    Li3 Li1 La1 16 . 43(8) ?
    O1 Li1 La1 16 . 131.89(10) ?
    O1 Li1 La1 44_445 . 48.11(10) ?
    O1 Li1 La1 17 . 48.11(10) ?
    O1 Li1 La1 15_545 . 131.89(10) ?
    Li3 Li1 La1 17 23_545 43(8) ?
    Li3 Li1 La1 15_545 23_545 137(8) ?
    Li3 Li1 La1 44_445 23_545 43(8) ?
    Li3 Li1 La1 16 23_545 137(8) ?
    O1 Li1 La1 16 23_545 48.11(10) ?
    O1 Li1 La1 44_445 23_545 131.89(10) ?
    O1 Li1 La1 17 23_545 131.89(10) ?
    O1 Li1 La1 15_545 23_545 48.11(10) ?
    La1 Li1 La1 . 23_545 180 ?
    Li3 Li1 Zr1 17 27_545 50(8) ?
    Li3 Li1 Zr1 15_545 27_545 152(8) ?
    Li3 Li1 Zr1 44_445 27_545 85(8) ?
    Li3 Li1 Zr1 16 27_545 80(8) ?
    O1 Li1 Zr1 16 27_545 26.66(10) ?
    O1 Li1 Zr1 44_445 27_545 90.62(10) ?
    O1 Li1 Zr1 17 27_545 130.13(10) ?
    O1 Li1 Zr1 15_545 27_545 103.79(10) ?
    La1 Li1 Zr1 . 27_545 119.390(8) ?
    La1 Li1 Zr1 23_545 27_545 60.610(8) ?
    Li3 Li1 Zr1 17 5_545 152(8) ?
    Li3 Li1 Zr1 15_545 5_545 85(8) ?
    Li3 Li1 Zr1 44_445 5_545 80(8) ?
    Li3 Li1 Zr1 16 5_545 50(8) ?
    O1 Li1 Zr1 16 5_545 130.13(10) ?
    O1 Li1 Zr1 44_445 5_545 26.66(10) ?
    O1 Li1 Zr1 17 5_545 103.79(10) ?
    O1 Li1 Zr1 15_545 5_545 90.62(10) ?
    La1 Li1 Zr1 . 5_545 60.610(8) ?
    La1 Li1 Zr1 23_545 5_545 119.390(8) ?
    Zr1 Li1 Zr1 27_545 5_545 103.936(7) ?
    O2 Li2 O2 21_544 4_645 111.13(11) ?
    O2 Li2 O2 21_544 22 106.2(2) ?
    O2 Li2 O2 4_645 22 111.13(11) ?
    O2 Li2 O2 21_544 3_655 111.13(11) ?
    O2 Li2 O2 4_645 3_655 106.2(2) ?
    O2 Li2 O2 22 3_655 111.13(11) ?
    O2 Li2 La1 21_544 23_545 53.10(10) ?
    O2 Li2 La1 4_645 23_545 126.90(10) ?
    O2 Li2 La1 22 23_545 53.10(10) ?
    O2 Li2 La1 3_655 23_545 126.90(10) ?
    O2 Li2 La1 21_544 1_655 126.90(10) ?
    O2 Li2 La1 4_645 1_655 53.10(10) ?
    O2 Li2 La1 22 1_655 126.90(10) ?
    O2 Li2 La1 3_655 1_655 53.10(10) ?
    La1 Li2 La1 23_545 1_655 180 ?
    O2 Li2 Li3 21_544 29_545 169(4) ?
    O2 Li2 Li3 4_645 29_545 76(4) ?
    O2 Li2 Li3 22 29_545 78(4) ?
    O2 Li2 Li3 3_655 29_545 58(4) ?
    La1 Li2 Li3 23_545 29_545 130(4) ?
    La1 Li2 Li3 1_655 29_545 50(4) ?
    O2 Li2 Li3 21_544 10_655 58(4) ?
    O2 Li2 Li3 4_645 10_655 169(4) ?
    O2 Li2 Li3 22 10_655 76(4) ?
    O2 Li2 Li3 3_655 10_655 78(4) ?
    La1 Li2 Li3 23_545 10_655 50(4) ?
    La1 Li2 Li3 1_655 10_655 130(4) ?
    Li3 Li2 Li3 29_545 10_655 115(4) ?
    O2 Li2 Li3 21_544 12_645 76(4) ?
    O2 Li2 Li3 4_645 12_645 78(4) ?
    O2 Li2 Li3 22 12_645 58(4) ?
    O2 Li2 Li3 3_655 12_645 169(4) ?
    La1 Li2 Li3 23_545 12_645 50(4) ?
    La1 Li2 Li3 1_655 12_645 130(4) ?
    Li3 Li2 Li3 29_545 12_645 115(4) ?
    Li3 Li2 Li3 10_655 12_645 99(7) ?
    O2 Li2 Li3 21_544 8_544 78(4) ?
    O2 Li2 Li3 4_645 8_544 58(4) ?
    O2 Li2 Li3 22 8_544 169(4) ?
    O2 Li2 Li3 3_655 8_544 76(4) ?
    La1 Li2 Li3 23_545 8_544 130(4) ?
    La1 Li2 Li3 1_655 8_544 50(4) ?
    Li3 Li2 Li3 29_545 8_544 99(7) ?
    Li3 Li2 Li3 10_655 8_544 115(4) ?
    Li3 Li2 Li3 12_645 8_544 115(4) ?
    O1 Li3 Ga1 31_445 9 113(10) ?
    O1 Li3 Li1 31_445 9 113(10) ?
    Ga1 Li3 Li1 9 9 0 ?
    O1 Li3 Li3 31_445 3 106(10) ?
    Ga1 Li3 Li3 9 3 47(8) ?
    Li1 Li3 Li3 9 3 47(8) ?
    O1 Li3 O1 31_445 29_445 122(10) ?
    Ga1 Li3 O1 9 29_445 56(7) ?
    Li1 Li3 O1 9 29_445 56(7) ?
    Li3 Li3 O1 3 29_445 20(7) ?
    O1 Li3 La1 31_445 37_445 81(10) ?
    Ga1 Li3 La1 9 37_445 113(10) ?
    Li1 Li3 La1 9 37_445 113(10) ?
    Li3 Li3 La1 3 37_445 66(5) ?
    O1 Li3 La1 29_445 37_445 62(5) ?
    O1 Li3 Li3 31_445 31_445 89(10) ?
    Ga1 Li3 Li3 9 31_445 29(5) ?
    Li1 Li3 Li3 9 31_445 29(5) ?
    Li3 Li3 Li3 3 31_445 67(5) ?
    O1 Li3 Li3 29_445 31_445 81(5) ?
    La1 Li3 Li3 37_445 31_445 127(9) ?
    O1 Li3 Li3 31_445 29_445 135(10) ?
    Ga1 Li3 Li3 9 29_445 29(5) ?
    Li1 Li3 Li3 9 29_445 29(5) ?
    Li3 Li3 Li3 3 29_445 67(5) ?
    O1 Li3 Li3 29_445 29_445 66(5) ?
    La1 Li3 Li3 37_445 29_445 127(9) ?
    Li3 Li3 Li3 31_445 29_445 46(10) ?
    O1 Li3 La1 31_445 31_445 71(10) ?
    Ga1 Li3 La1 9 31_445 145(10) ?
    Li1 Li3 La1 9 31_445 145(10) ?
    Li3 Li3 La1 3 31_445 168(4) ?
    O1 Li3 La1 29_445 31_445 153(9) ?
    La1 Li3 La1 37_445 31_445 102(7) ?
    Li3 Li3 La1 31_445 31_445 124(10) ?
    Li3 Li3 La1 29_445 31_445 124(10) ?
    O1 Li3 Zr1 31_445 4 7(10) ?
    Ga1 Li3 Zr1 9 4 106(10) ?
    Li1 Li3 Zr1 9 4 106(10) ?
    Li3 Li3 Zr1 3 4 99(10) ?
    O1 Li3 Zr1 29_445 4 116(8) ?
    La1 Li3 Zr1 37_445 4 81(5) ?
    Li3 Li3 Zr1 31_445 4 84(8) ?
    Li3 Li3 Zr1 29_445 4 129(10) ?
    La1 Li3 Zr1 31_445 4 78(5) ?
    O1 Li3 Li2 31_445 31_435 133(10) ?
    Ga1 Li3 Li2 9 31_435 113(10) ?
    Li1 Li3 Li2 9 31_435 113(10) ?
    Li3 Li3 Li2 3 31_435 113(10) ?
    O1 Li3 Li2 29_445 31_435 93(6) ?
    La1 Li3 Li2 37_445 31_435 90(6) ?
    Li3 Li3 Li2 31_445 31_435 131(10) ?
    Li3 Li3 Li2 29_445 31_435 87(8) ?
    La1 Li3 Li2 31_445 31_435 65(4) ?
    Zr1 Li3 Li2 4 31_435 140(7) ?
_iucr_refine_instructions_details
;
    shelx.res created by SHELXL-2014/7
TITL LLZO_Ga40_H150_28d_3_0m in I-43d
CELL 0.71073  13.06720  13.06720  13.06720  90.0000  90.0000  90.0000
ZERR       8   0.00012   0.00012   0.00012   0.0000   0.0000   0.0000
LATT   -2
SYMM   +X,-Y,1/2-Z
SYMM   -X,1/2-Y,+Z
SYMM   -X,1/2+Y,1/2-Z
SYMM   1/4+Y,3/4-X,1/4-Z
SYMM   1/4-Y,3/4-X,3/4+Z
SYMM   3/4-Y,3/4+X,1/4-Z
SYMM   3/4+Y,3/4+X,3/4+Z
SYMM   +Y,+Z,+X
SYMM   -Y,1/2-Z,+X
SYMM   +Y,-Z,1/2-X
SYMM   -Y,1/2+Z,1/2-X
SYMM   1/4+Z,3/4-Y,1/4-X
SYMM   1/4+Z,1/4+Y,1/4+X
SYMM   3/4-Z,3/4+Y,1/4-X
SYMM   3/4-Z,1/4-Y,1/4+X
SYMM   +Z,+X,+Y
SYMM   1/2-Z,+X,-Y
SYMM   -Z,1/2-X,+Y
SYMM   1/2+Z,1/2-X,-Y
SYMM   3/4+X,3/4+Z,3/4+Y
SYMM   3/4+X,1/4-Z,3/4-Y
SYMM   3/4-X,3/4+Z,1/4-Y
SYMM   1/4-X,3/4-Z,3/4+Y
SFAC LI O GA ZR LA  H
UNIT 15.8707 96 2.10912 15.9998 23.6674 31.1299
LIST 4
TEMP     25.0
ACTA
L.S. 100
BOND
FMAP 2
PLAN 20
EXYZ Li1 Ga1
EADP Li1 Ga1
SUMP 1.0 0.0001 1.0 2 1.0 3
EXYZ Li2 Ga2
EADP Li2 Ga2
SUMP 1.0 0.0001 1.0 4 1.0 5
TWIN
DFIX 0.8 0.1 O1 H1
WGHT    0.007200   28.920099
EXTI    0.000554
BASF   0.99944
FVAR       0.03028   0.82424   0.17576
LA1   5    0.117900    0.000000    0.250000     0.49307    0.00856    0.00800 =
         0.01322    0.00411    0.00000    0.00000
ZR1   4   -0.010195   -0.010195   -0.010195    10.33333    0.01011    0.01011 =
         0.01011   -0.00033   -0.00033   -0.00033
O1    2    0.096319    0.190567    0.273500    11.00000    0.00759    0.01056 =
         0.01353    0.00189   -0.00052   -0.00049
O2    2    0.033941    0.444765    0.142019    11.00000    0.01915    0.01281 =
         0.00949    0.00320    0.00303    0.00245
LI1   1    0.375000    0.000000    0.250000    20.25000    0.00553    0.00745 =
         0.00745    0.00000    0.00000    0.00000
GA1   3    0.375000    0.000000    0.250000    30.25000    0.00553    0.00745 =
         0.00745    0.00000    0.00000    0.00000
LI2   1    0.875000    0.000000    0.250000     0.08543   10.00680
LI3   1    0.069650    0.283175    0.457229     0.03916   10.01000
H1    6    0.104395    0.182853    0.320869     0.64848   10.02500
HKLF 4
REM  LLZO_Ga40_H150_28d_3_0m in I-43d
REM R1 =  0.0178 for     915 Fo > 4sig(Fo)  and  0.0179 for all     918 data
REM     43 parameters refined using      3 restraints
END
WGHT      0.0073     28.9909
REM Highest difference peak  0.537,  deepest hole -0.522,  1-sigma level  0.131
Q1    1   0.1457  0.0354  0.2709  11.00000  0.05    0.54
Q2    1   0.1737  0.0000  0.2500  10.50000  0.05    0.53
Q3    1   0.0748  0.0000  0.2500  10.50000  0.05    0.48
Q4    1   0.1500 -0.0267  0.3151  11.00000  0.05    0.42
Q5    1   0.1409  0.2475  0.2948  11.00000  0.05    0.42
Q6    1   0.1564  0.0958  0.3090  11.00000  0.05    0.42
Q7    1  -0.0252  0.0102  0.0261  11.00000  0.05    0.39
Q8    1   0.0171  0.4011  0.0795  11.00000  0.05    0.39
Q9    1   0.1032  0.4786  0.1614  11.00000  0.05    0.38
Q10   1   0.1019  0.4222  0.1148  11.00000  0.05    0.38
Q11   1   0.1892  0.1501  0.2790  11.00000  0.05    0.36
Q12   1  -0.0018 -0.0275  0.0331  11.00000  0.05    0.35
Q13   1   0.0002 -0.0302 -0.0785  11.00000  0.05    0.35
Q14   1   0.0783 -0.0403  0.2894  11.00000  0.05    0.34
Q15   1   0.0827  0.4157  0.1971  11.00000  0.05    0.34
Q16   1   0.1393  0.1673  0.3595  11.00000  0.05    0.33
Q17   1   0.1535  0.1755  0.3501  11.00000  0.05    0.32
Q18   1  -0.0222  0.4023  0.1941  11.00000  0.05    0.31
Q19   1   0.0929  0.1288  0.1572  11.00000  0.05    0.31
Q20   1   0.0980  0.4324  0.0994  11.00000  0.05    0.31
;
