# Supplementary material for: Deep hydration of an Li7–3x La3Zr2 M III x O12 solid-state electrolyte material: a case study on Al- and Ga-stabilized LLZO
Source: Acta Crystallogr C Struct Chem. 2021 Dec 6;78(Pt 1):1–6. doi: 10.1107/S2053229621012250 (PMC8725724; doi:10.1107/S2053229621012250)
Supplement: Supplementary file 2 [file c-78-00001-LLZO-Al15-pristinesup2.hkl]

#
# h,k,l, Fc-squared, Fo-squared, sigma(Fo-squared), status flag
#
data_LLZO-Al15-pristine
_shelx_title ' LLZO_Al20_FM_7_0m in Ia-3d'
_shelx_refln_list_code          4
_shelx_F_calc_maximum     1139.47
_exptl_crystal_F_000      2971.00
_reflns_d_resolution_high  0.5954

loop_
 _space_group_symop_operation_xyz
 'x, y, z'
 'x, -y, -z+1/2'
 '-x+1/2, -y, z+1/2'
 '-x+1/2, y, -z'
 '-y+1/4, x+3/4, z+1/4'
 'y+1/4, x+3/4, -z+3/4'
 'y+1/4, -x+1/4, z+3/4'
 '-y+1/4, -x+1/4, -z+1/4'
 'y, z, x'
 '-y+1/2, -z, x+1/2'
 'y, -z, -x+1/2'
 '-y+1/2, z, -x'
 '-z+1/4, y+3/4, x+1/4'
 '-z+1/4, -y+1/4, -x+1/4'
 'z+1/4, -y+1/4, x+3/4'
 'z+1/4, y+3/4, -x+3/4'
 'z, x, y'
 '-z, x+1/2, -y+1/2'
 '-z, -x+1/2, y'
 'z, -x, -y+1/2'
 '-x+1/4, -z+1/4, -y+1/4'
 '-x+1/4, z+3/4, y+1/4'
 'x+3/4, -z+3/4, y+1/4'
 'x+1/4, z+3/4, -y+3/4'
 'x+1/2, y+1/2, z+1/2'
 'x+1/2, -y+1/2, -z+1'
 '-x+1, -y+1/2, z+1'
 '-x+1, y+1/2, -z+1/2'
 '-y+3/4, x+5/4, z+3/4'
 'y+3/4, x+5/4, -z+5/4'
 'y+3/4, -x+3/4, z+5/4'
 '-y+3/4, -x+3/4, -z+3/4'
 'y+1/2, z+1/2, x+1/2'
 '-y+1, -z+1/2, x+1'
 'y+1/2, -z+1/2, -x+1'
 '-y+1, z+1/2, -x+1/2'
 '-z+3/4, y+5/4, x+3/4'
 '-z+3/4, -y+3/4, -x+3/4'
 'z+3/4, -y+3/4, x+5/4'
 'z+3/4, y+5/4, -x+5/4'
 'z+1/2, x+1/2, y+1/2'
 '-z+1/2, x+1, -y+1'
 '-z+1/2, -x+1, y+1/2'
 'z+1/2, -x+1/2, -y+1'
 '-x+3/4, -z+3/4, -y+3/4'
 '-x+3/4, z+5/4, y+3/4'
 'x+5/4, -z+5/4, y+3/4'
 'x+3/4, z+5/4, -y+5/4'
 '-x, -y, -z'
 '-x, y, z-1/2'
 'x-1/2, y, -z-1/2'
 'x-1/2, -y, z'
 'y-1/4, -x-3/4, -z-1/4'
 '-y-1/4, -x-3/4, z-3/4'
 '-y-1/4, x-1/4, -z-3/4'
 'y-1/4, x-1/4, z-1/4'
 '-y, -z, -x'
 'y-1/2, z, -x-1/2'
 '-y, z, x-1/2'
 'y-1/2, -z, x'
 'z-1/4, -y-3/4, -x-1/4'
 'z-1/4, y-1/4, x-1/4'
 '-z-1/4, y-1/4, -x-3/4'
 '-z-1/4, -y-3/4, x-3/4'
 '-z, -x, -y'
 'z, -x-1/2, y-1/2'
 'z, x-1/2, -y'
 '-z, x, y-1/2'
 'x-1/4, z-1/4, y-1/4'
 'x-1/4, -z-3/4, -y-1/4'
 '-x-3/4, z-3/4, -y-1/4'
 '-x-1/4, -z-3/4, y-3/4'
 '-x+1/2, -y+1/2, -z+1/2'
 '-x+1/2, y+1/2, z'
 'x, y+1/2, -z'
 'x, -y+1/2, z+1/2'
 'y+1/4, -x-1/4, -z+1/4'
 '-y+1/4, -x-1/4, z-1/4'
 '-y+1/4, x+1/4, -z-1/4'
 'y+1/4, x+1/4, z+1/4'
 '-y+1/2, -z+1/2, -x+1/2'
 'y, z+1/2, -x'
 '-y+1/2, z+1/2, x'
 'y, -z+1/2, x+1/2'
 'z+1/4, -y-1/4, -x+1/4'
 'z+1/4, y+1/4, x+1/4'
 '-z+1/4, y+1/4, -x-1/4'
 '-z+1/4, -y-1/4, x-1/4'
 '-z+1/2, -x+1/2, -y+1/2'
 'z+1/2, -x, y'
 'z+1/2, x, -y+1/2'
 '-z+1/2, x+1/2, y'
 'x+1/4, z+1/4, y+1/4'
 'x+1/4, -z-1/4, -y+1/4'
 '-x-1/4, z-1/4, -y+1/4'
 '-x+1/4, -z-1/4, y-1/4'

_cell_length_a    12.9637
_cell_length_b    12.9637
_cell_length_c    12.9637
_cell_angle_alpha  90.000
_cell_angle_beta   90.000
_cell_angle_gamma  90.000

_shelx_F_squared_multiplier     1.000

loop_
 _refln_index_h
 _refln_index_k
 _refln_index_l
 _refln_F_squared_calc
 _refln_F_squared_meas
 _refln_F_squared_sigma
 _refln_observed_status
   1   1   2     128779.65     132853.00       472.39 o
   0   2   2      20847.54      19975.47       146.25 o
   1   2   3     113898.78     116631.62       223.38 o
   2   3   3      36792.45      35008.68       141.92 o
   0   0   4     746331.88     723800.38      7130.59 o
   0   2   4     489355.91     501985.88      1934.32 o
   2   2   4     455327.19     455180.41      1946.86 o
   1   3   4      10057.57      11205.16        57.73 o
   4   4   4     357473.09     367273.31      1353.99 o
   1   2   5     198535.38     203521.66       362.62 o
   2   3   5     143399.03     144175.27       250.76 o
   1   4   5        601.72        895.97        19.07 o
   3   4   5        388.07        595.23        15.93 o
   2   5   5     127728.97     128756.11       311.09 o
   1   1   6     225890.08     229967.70       541.43 o
   0   2   6      34842.05      34966.68       141.09 o
   1   3   6      58462.80      58358.25       133.58 o
   3   3   6      80114.38      79813.81       218.24 o
   0   4   6     514638.00     522224.69      1393.52 o
   2   4   6     519045.22     522166.12       883.24 o
   1   5   6      81599.80      82419.36       166.80 o
   3   5   6      45176.38      46277.55       122.42 o
   5   5   6      87246.41      85619.00       257.82 o
   0   6   6       1323.36       1524.96        60.99 o
   4   6   6     355138.53     359098.06       667.83 o
   1   2   7      87876.53      88335.96       170.81 o
   2   3   7      48728.16      48727.72       119.58 o
   1   4   7       4559.07       4816.40        41.06 o
   3   4   7       3176.32       3855.54        39.01 o
   2   5   7      43357.60      44173.98       123.67 o
   4   5   7       4938.55       4794.89        46.56 o
   1   6   7      31053.54      31973.68       109.17 o
   3   6   7      63618.45      63423.42       164.99 o
   5   6   7      83435.30      81707.60       211.00 o
   2   7   7      79383.06      78397.81       271.81 o
   6   7   7      25435.01      25871.26       188.97 o
   0   0   8    1298402.88    1263637.38      7840.64 o
   0   2   8       2368.57       2687.39        50.06 o
   2   2   8      15423.47      15377.25        96.94 o
   1   3   8        250.40        282.68        12.85 o
   0   4   8     408686.50     409874.47       761.19 o
   2   4   8     261517.89     262302.56       381.84 o
   4   4   8      10498.74      11120.80        93.82 o
   1   5   8       5241.60       5213.17        48.68 o
   3   5   8       8292.71       7876.64        57.01 o
   0   6   8          2.91        240.09        31.21 o
   2   6   8       1216.35       1502.30        30.49 o
   4   6   8     202510.70     201633.09       367.59 o
   6   6   8        762.84        845.59        46.23 o
   1   7   8       1084.34       1296.09        28.57 o
   3   7   8        267.03        411.22        18.56 o
   5   7   8        328.93        472.91        24.94 o
   0   8   8     924365.31     923722.38      2128.25 o
   4   8   8     215417.98     212980.20       607.04 o
   8   8   8     667091.12     666603.75      2750.21 o
   1   2   9      59979.09      59727.41       148.74 o
   2   3   9      72209.91      71631.73       170.93 o
   1   4   9       6100.86       6070.14        51.58 o
   3   4   9       2278.38       2403.94        39.58 o
   2   5   9      48024.56      47007.89       150.13 o
   4   5   9          3.98        286.73        18.75 o
   1   6   9      57818.33      56734.35       164.49 o
   3   6   9      55601.88      55162.24       172.44 o
   5   6   9      48716.19      47861.73       179.31 o
   2   7   9      39395.88      39452.38       145.66 o
   4   7   9        349.14        595.74        24.25 o
   6   7   9      56393.93      53907.84       220.23 o
   1   8   9       3054.55       3268.36        50.56 o
   3   8   9         31.18        117.72        14.52 o
   5   8   9       1091.67       1372.77        40.18 o
   7   8   9        553.02        739.74        33.78 o
   2   9   9      60243.95      59459.32       285.33 o
   6   9   9      15139.93      15709.01       181.60 o
   1   1  10      35444.54      36532.63       178.82 o
   0   2  10       2598.77       2443.63        54.65 o
   1   3  10      47302.13      47158.43       150.52 o
   3   3  10      54997.23      53893.94       237.54 o
   0   4  10     259809.38     254614.61       601.66 o
   2   4  10     298429.62     294030.59       472.82 o
   1   5  10      60190.22      58538.46       176.66 o
   3   5  10      50158.89      49153.41       169.40 o
   5   5  10      40187.37      40347.91       236.93 o
   0   6  10         89.38        193.28        22.14 o
   2   6  10       2163.66       2128.03        41.15 o
   4   6  10     225258.55     224578.77       430.89 o
   1   7  10      50156.17      49367.93       166.88 o
   3   7  10      40460.08      40230.41       163.91 o
   5   7  10      30548.47      30659.27       159.20 o
   7   7  10      26363.13      26381.41       229.65 o
   0   8  10        430.60        475.91        29.52 o
   2   8  10       3416.64       3798.41        58.80 o
   4   8  10     183690.91     182704.72       418.32 o
   6   8  10       3823.85       4059.16        76.61 o
   1   9  10      33613.57      33445.50       148.58 o
   3   9  10      28101.99      28260.93       148.92 o
   5   9  10      25288.00      25138.35       159.25 o
   7   9  10      32535.03      31699.26       194.08 o
   9   9  10      30122.20      30114.86       278.39 o
   0  10  10      18967.09      18042.91       222.35 o
   4  10  10     182660.88     181301.73       674.71 o
   8  10  10        532.02        578.73        53.29 o
   1   2  11      64190.05      62746.43       190.54 o
   2   3  11      44161.77      43776.40       161.89 o
   1   4  11       1539.79       1661.54        38.69 o
   3   4  11        147.47        258.60        18.87 o
   2   5  11      43568.55      43077.69       165.97 o
   4   5  11         87.59        366.38        20.49 o
   1   6  11      39007.52      39211.25       159.80 o
   3   6  11      70797.38      68119.95       220.47 o
   5   6  11      39879.54      39435.12       178.80 o
   2   7  11      47927.45      46766.44       182.77 o
   4   7  11       2539.69       2713.95        55.82 o
   6   7  11      31729.90      31488.64       177.02 o
   1   8  11        507.06        489.24        23.08 o
   3   8  11         80.06        160.56        18.79 o
   5   8  11       2020.86       2025.11        54.28 o
   7   8  11        502.95        692.97        33.56 o
   2   9  11      39435.00      38702.49       180.13 o
   4   9  11        462.23        421.84        26.47 o
   6   9  11      15960.96      16428.07       137.97 o
   8   9  11         61.34        126.56        23.24 o
   1  10  11      28884.24      28717.56       158.63 o
   3  10  11      24303.19      24434.91       158.36 o
   5  10  11      20016.09      20434.01       154.47 o
   7  10  11      25383.75      25250.94       181.36 o
   9  10  11      29437.50      29328.22       232.31 o
   2  11  11      25092.90      25325.68       231.65 o
   6  11  11      20348.09      21118.45       242.36 o
  10  11  11      22190.49      22851.89       351.86 o
   0   0  12     202428.84     199061.50      1167.72 o
   0   2  12     186041.59     181961.03       571.44 o
   2   2  12     255004.69     250196.03       696.85 o
   1   3  12       2531.96       2550.91        52.28 o
   0   4  12       5962.70       6378.79       111.49 o
   2   4  12         61.18        213.54        22.51 o
   4   4  12     108146.10     108695.01       422.37 o
   1   5  12         47.14        109.77        16.61 o
   3   5  12       1883.75       2021.32        47.42 o
   0   6  12     139742.00     140829.84       494.87 o
   2   6  12     167937.23     168255.64       387.22 o
   4   6  12         19.55        115.83        19.12 o
   6   6  12     155251.27     154924.42       584.57 o
   1   7  12        111.48        199.85        19.22 o
   3   7  12       2973.67       3039.89        60.38 o
   5   7  12        162.86        220.70        22.14 o
   0   8  12     172437.05     172309.44       599.05 o
   2   8  12     131109.41     131368.28       352.40 o
   4   8  12        581.05        597.84        30.93 o
   6   8  12     118779.24     118918.91       388.14 o
   8   8  12     135849.80     135131.73       638.03 o
   1   9  12        153.42        221.68        21.64 o
   3   9  12        463.46        467.03        26.73 o
   5   9  12        125.68        255.18        24.05 o
   7   9  12        772.17        881.11        39.33 o
   0  10  12     105939.03     106484.14       462.99 o
   2  10  12     142832.73     142664.38       410.87 o
   4  10  12        109.99        224.11        33.47 o
   6  10  12     125020.78     124721.47       437.44 o
   8  10  12      76237.84      76479.16       409.04 o
  10  10  12      73522.20      73796.77       652.49 o
   1  11  12       2088.02       1998.50        54.39 o
   3  11  12         39.59        107.45        22.77 o
   5  11  12        100.65        217.29        26.79 o
   7  11  12        117.59        343.07        37.06 o
   9  11  12        273.99        255.37        38.82 o
   0  12  12       2285.05       2612.28       134.81 o
   4  12  12      78708.15      78850.28       533.93 o
   8  12  12       2126.98       2325.16       132.02 o
  12  12  12      34944.75      35236.03       820.13 o
   1   2  13      24414.51      24668.24       141.12 o
   2   3  13      47785.66      47047.23       202.60 o
   1   4  13        168.19        294.78        22.33 o
   3   4  13        618.36        959.51        44.51 o
   2   5  13      19327.42      19629.65       129.33 o
   4   5  13        340.53        445.87        26.04 o
   1   6  13      27908.58      27327.50       152.96 o
   3   6  13      22381.03      22637.26       142.45 o
   5   6  13      29706.95      29881.20       178.24 o
   2   7  13      35964.05      35561.33       179.95 o
   4   7  13        761.02        736.25        33.33 o
   6   7  13      28824.57      29029.55       188.52 o
   1   8  13         98.78        291.48        22.56 o
   3   8  13        937.32       1043.19        37.86 o
   5   8  13        216.76        255.49        25.71 o
   7   8  13        751.36        617.94        35.80 o
   2   9  13      26146.38      26219.36       169.60 o
   4   9  13        243.15        449.13        29.42 o
   6   9  13      28025.85      27987.81       197.15 o
   8   9  13        150.76        375.12        38.35 o
   1  10  13      26876.67      27126.66       179.72 o
   3  10  13      22135.00      22198.88       171.66 o
   5  10  13      21949.80      22011.79       174.86 o
   7  10  13      15464.55      16357.33       201.77 o
   9  10  13      16896.95      16601.97       216.20 o
   2  11  13      27142.77      26745.16       190.11 o
   4  11  13        760.79       1058.70        49.53 o
   6  11  13      15131.13      15276.18       212.64 o
   8  11  13          5.85        222.82        37.29 o
  10  11  13      14030.08      13666.99       226.00 o
   1  12  13        404.36        461.04        38.49 o
   3  12  13        457.34        501.91        42.04 o
   5  12  13        234.15        304.01        42.89 o
   7  12  13       1166.22        829.72        59.16 o
   9  12  13        327.17        435.92        46.79 o
  11  12  13        395.09        544.26        51.04 o
   2  13  13      23100.79      23855.99       410.79 o
   6  13  13      24120.73      24530.83       404.36 o
  10  13  13      14883.21      14729.23       337.66 o
   1   1  14      28062.45      28201.62       238.49 o
   0   2  14       4067.25       4085.72       107.62 o
   1   3  14      37393.02      36369.30       192.29 o
   3   3  14      24960.03      25104.18       222.37 o
   0   4  14     126838.98     125089.76       527.46 o
   2   4  14     191659.08     189572.67       483.77 o
   1   5  14      15830.17      15959.16       128.92 o
   3   5  14      28927.79      28601.68       174.49 o
   5   5  14      18027.07      18631.73       201.86 o
   0   6  14        920.14        959.50        52.38 o
   2   6  14        646.98        549.82        28.60 o
   4   6  14     128154.36     128360.79       397.57 o
   1   7  14      25981.28      25766.96       163.41 o
   3   7  14      23695.97      23587.97       160.63 o
   5   7  14      21368.72      21586.48       165.69 o
   7   7  14      31654.74      31855.08       308.86 o
   0   8  14       2322.19       2466.23        88.26 o
   2   8  14        185.66        193.81        23.27 o
   4   8  14     103532.80     104388.64       378.89 o
   6   8  14       2042.12       2079.66        62.53 o
   1   9  14      19862.08      19661.39       155.51 o
   3   9  14      21191.16      21314.81       168.53 o
   5   9  14      23250.30      22959.45       201.64 o
   7   9  14      10199.34      10286.54       203.04 o
   9   9  14      19388.91      19551.54       355.20 o
   0  10  14       1793.57       2148.93       106.45 o
   2  10  14        134.02        154.24        27.37 o
   4  10  14      92699.03      92290.64       469.77 o
   6  10  14        811.78        642.08        52.71 o
   8  10  14        617.49        641.93        61.30 o
   1  11  14      18201.18      18334.88       204.59 o
   3  11  14      13360.85      13396.85       208.30 o
   5  11  14      20462.19      20774.48       255.07 o
   7  11  14      13203.58      13055.20       229.57 o
   9  11  14      10814.71      11025.26       224.27 o
  11  11  14       9838.34       9354.07       306.40 o
   0  12  14      82714.72      82361.72       749.28 o
   2  12  14      75129.55      75775.44       518.30 o
   4  12  14         89.59        260.75        53.77 o
   6  12  14      84218.13      83914.03       556.39 o
   8  12  14      60324.33      61176.63       469.55 o
  10  12  14      63721.57      64762.89       486.06 o
   1  13  14      16051.80      16059.18       243.88 o
   3  13  14      17227.30      17198.36       249.17 o
   5  13  14      12332.15      12853.11       243.44 o
   7  13  14      15226.15      15174.66       247.37 o
   9  13  14       9549.42       9520.95       225.74 o
   0  14  14         55.66        138.75       127.08 o
   4  14  14      70713.06      70927.41       794.77 o
   8  14  14       1458.98       1218.67       135.17 o
   1   2  15      38464.14      37353.92       213.23 o
   2   3  15      44619.83      43602.71       236.29 o
   1   4  15          7.34        218.78        22.76 o
   3   4  15         95.43        384.85        27.04 o
   2   5  15      24467.55      24585.01       170.29 o
   4   5  15        473.27        491.48        30.93 o
   1   6  15      22194.04      22442.23       162.47 o
   3   6  15      27952.62      27645.25       188.64 o
   5   6  15      21498.28      21955.96       173.59 o
   2   7  15      28443.79      28759.14       194.66 o
   4   7  15          7.53         84.29        24.35 o
   6   7  15      26001.24      26455.71       248.15 o
   1   8  15       2143.08       2075.31        60.09 o
   3   8  15        101.71        325.24        29.26 o
   5   8  15        339.83        335.16        39.39 o
   7   8  15        620.01        544.95        53.51 o
   2   9  15      16766.19      16879.31       178.09 o
   4   9  15        112.87        420.54        41.55 o
   6   9  15      24065.93      23856.42       272.79 o
   8   9  15        446.07        490.20        49.90 o
   1  10  15      22833.95      22674.20       235.90 o
   3  10  15      19323.56      19782.21       254.72 o
   5  10  15      16385.18      16607.25       231.28 o
   7  10  15      14435.38      14231.41       235.35 o
   9  10  15      10844.06      10542.55       225.48 o
   2  11  15      11997.62      11930.43       232.13 o
   4  11  15         42.31        367.08        47.00 o
   6  11  15      18245.43      17731.42       250.38 o
   8  11  15          6.25        277.65        46.05 o
  10  11  15       9001.32       9037.15       219.24 o
   1  12  15        123.59        286.79        49.57 o
   3  12  15        179.54        212.43        47.60 o
   5  12  15        657.51        579.98        60.35 o
   7  12  15         25.14        106.73        43.94 o
   9  12  15        132.26        320.34        52.29 o
   2  13  15      15842.09      16429.27       277.24 o
   4  13  15         96.89        143.76        50.78 o
   6  13  15      14782.24      14853.49       263.17 o
   8  13  15        763.02        491.81        86.74 o
   1  14  15       9401.59       9948.76       271.72 o
   3  14  15       8958.64       8743.53       251.79 o
   5  14  15      13123.43      13028.24       277.00 o
   7  14  15       8287.67       8068.32       988.59 o
   2  15  15       9436.02       9721.60       415.08 o
   0   0  16     416144.75     410643.38      2763.09 o
   0   2  16       2636.77       2737.94       102.44 o
   2   2  16        669.33        536.30        48.60 o
   1   3  16        414.16        469.02        32.69 o
   0   4  16     112100.44     111529.97       595.76 o
   2   4  16     108983.80     108856.77       408.69 o
   4   4  16        114.44        195.07        38.08 o
   1   5  16        335.42        304.02        26.28 o
   3   5  16          3.04         53.23        23.36 o
   0   6  16         11.00        179.70        38.63 o
   2   6  16       1345.33       1416.33        50.72 o
   4   6  16      83819.20      84879.64       430.39 o
   6   6  16       4604.15       4493.02       199.44 o
   1   7  16        512.54        421.84        34.23 o
   3   7  16        396.33        394.35        37.09 o
   5   7  16        308.68        307.57        43.76 o
   0   8  16     394854.12     392255.62      1590.27 o
   2   8  16          3.90        164.10        36.03 o
   4   8  16      87272.59      88425.82       555.19 o
   6   8  16        187.07        367.64        82.81 o
   8   8  16     278437.25     278589.31      1671.64 o
   1   9  16        316.16        300.02        41.73 o
   3   9  16        426.92        324.55        48.72 o
   5   9  16          0.77        148.78        42.46 o
   7   9  16         50.27        207.15        45.93 o
   0  10  16        947.84        898.24        85.31 o
   2  10  16       2849.29       2781.18       107.97 o
   4  10  16      48300.39      48914.14       433.58 o
   6  10  16       1171.95       1037.06        71.32 o
   8  10  16         43.40        109.81        46.72 o
  10  10  16         31.90        151.22        90.47 o
   1  11  16          4.34         72.53        44.66 o
   3  11  16         77.79         76.00        44.80 o
   5  11  16        340.76        489.83        54.88 o
   7  11  16        621.48        530.02        57.12 o
   9  11  16         56.45         76.33        70.29 o
   0  12  16      81323.63      80800.03       798.42 o
   2  12  16      53579.41      53088.39       508.50 o
   4  12  16        550.04        472.54        57.78 o
   6  12  16      45603.75      46235.99       437.34 o
   8  12  16      52414.79      52580.06      1167.80 o
   1  13  16          0.61         86.98        50.62 o
   3  13  16        340.21        419.28        64.09 o
   5  13  16         87.62         79.97        51.73 o
   7  13  16        127.51        217.46       325.12 o
   0  14  16        771.14        712.08       115.20 o
   2  14  16       1487.97       1443.87       101.60 o
   4  14  16      46135.80      49154.25      2367.13 o
   1   2  17      19496.53      19570.15       184.01 o
   2   3  17      22368.97      22132.58       211.78 o
   1   4  17        190.12        350.61        36.67 o
   3   4  17        229.82        318.70        37.11 o
   2   5  17      20692.67      20961.33       228.92 o
   4   5  17        992.60       1136.59        66.87 o
   1   6  17      18503.19      18688.40       214.89 o
   3   6  17      20319.15      20431.69       241.46 o
   5   6  17       9161.25       9323.98       212.91 o
   2   7  17      18743.01      18656.81       228.52 o
   4   7  17        713.22        838.22        58.67 o
   6   7  17      21148.40      20861.81       281.41 o
   1   8  17        321.00        342.40        45.30 o
   3   8  17        399.40        449.75        47.91 o
   5   8  17        253.65        441.95        55.36 o
   7   8  17         16.61        288.26        49.11 o
   2   9  17      16604.21      16537.27       241.55 o
   4   9  17        177.41        226.52        48.46 o
   6   9  17      16641.99      16868.38       266.87 o
   8   9  17         13.79        166.74        48.49 o
   1  10  17      12138.33      12623.36       239.75 o
   3  10  17      18100.91      17317.68       282.52 o
   5  10  17      16163.82      15907.03       282.06 o
   7  10  17      12655.88      13174.02       274.24 o
   9  10  17       7404.09       6595.63      1832.12 o
   2  11  17      11118.82      11721.26       257.55 o
   4  11  17         26.59         25.61        50.00 o
   6  11  17      17285.05      17802.58       300.01 o
   1  12  17        363.09        297.97        59.45 o
   3  12  17         42.95        112.83        53.05 o
   5  12  17        177.75        533.42        89.68 o
   2  13  17      17933.41      17305.21       423.44 o
   4  13  17         73.12        410.61       421.70 o
   1   1  18      14066.14      13925.07       333.86 o
   0   2  18        467.64        543.28        79.90 o
   1   3  18      18228.94      17976.45       243.00 o
   3   3  18      19601.44      19617.17       349.48 o
   0   4  18      57286.96      57972.38       601.88 o
   2   4  18      86819.34      86971.34       555.64 o
   1   5  18       8285.37       8457.92       193.30 o
   3   5  18      11404.00      11204.43       225.99 o
   5   5  18      10156.57      10041.36       321.95 o
   0   6  18       1768.67       1704.60       111.45 o
   2   6  18        241.61        253.47        43.99 o
   4   6  18      80304.73      81753.97       560.95 o
   1   7  18      14602.63      14574.46       228.27 o
   3   7  18      14624.82      14825.46       234.11 o
   5   7  18      12333.97      12682.60       250.77 o
   7   7  18      12489.06      12655.30       386.47 o
   0   8  18        361.46        305.84        66.89 o
   2   8  18        856.40        875.01        67.33 o
   4   8  18      64854.03      65076.79       499.99 o
   6   8  18       1230.01        880.37        73.37 o
   1   9  18      10702.51      10825.70       241.70 o
   3   9  18      11756.01      11865.67       256.99 o
   5   9  18      12267.72      12098.81       271.86 o
   7   9  18       9368.33       9326.53       272.50 o
   0  10  18        794.67        668.46        95.79 o
   2  10  18        832.13        711.76        64.26 o
   4  10  18      59115.18      60499.91       533.17 o
   6  10  18         89.09        189.90       102.06 o
   1  11  18       9676.12       9682.21       265.24 o
   3  11  18       7406.17       7737.95       235.34 o
   5  11  18       9656.64      10319.38       952.45 o
   0  12  18      57796.60      57953.80      1407.40 o
   1   2  19      12170.45      12552.69       261.34 o
   2   3  19      20680.85      20964.72       282.46 o
   1   4  19         26.80        176.86        46.38 o
   3   4  19          1.85        125.00        45.39 o
   2   5  19      13296.44      13186.63       243.35 o
   4   5  19         19.85        203.39        45.29 o
   1   6  19      20819.59      20742.27       268.21 o
   3   6  19      14374.99      14622.91       251.15 o
   5   6  19      10883.77      10785.13       255.34 o
   2   7  19      18362.09      17685.25       261.70 o
   4   7  19        117.23        323.67        54.17 o
   6   7  19       9924.00       9843.11       252.03 o
   1   8  19         22.95        202.06        49.43 o
   3   8  19        252.37        375.82        55.57 o
   5   8  19         20.96        150.41        53.46 o
   2   9  19      12978.57      13144.03       267.37 o
   4   9  19        612.34        551.24        93.59 o
   1  10  19       8798.79       8253.17       298.90 o
   3  10  19       9075.99       8893.48       784.07 o
   0   0  20     109658.11     108502.34      2196.69 o
   0   2  20      66273.01      66082.92       819.13 o
   2   2  20      73334.29      75066.11       854.27 o
   1   3  20         66.02        205.44        50.36 o
   0   4  20       3208.58       3283.62       223.18 o
   2   4  20        495.48        345.71        54.55 o
   4   4  20      43058.47      43900.09       612.63 o
   1   5  20         58.65         96.58        48.17 o
   3   5  20         21.87        148.96        49.82 o
   0   6  20      35355.05      35209.52       537.35 o
   2   6  20      55036.09      55624.29       489.57 o
   4   6  20        832.94        750.27        72.33 o
   1   7  20         13.83         84.59        50.74 o
   3   7  20         75.82         37.63        71.45 o
   0   8  20      60548.50      62308.73      1496.00 o
   2   8  20      47283.98      47651.84      1817.56 o
   1   2  21      13395.70      13626.39       307.31 o
   2   3  21      14436.61      14678.07       340.34 o
   1   4  21          1.93        232.40        90.33 o
   3   4  21        580.65        558.56       313.50 o
   2   5  21      12086.14      13790.21      1307.98 o
                                                
