# Supplementary material for: Deep hydration of an Li7–3x La3Zr2 M III x O12 solid-state electrolyte material: a case study on Al- and Ga-stabilized LLZO
Source: Acta Crystallogr C Struct Chem. 2021 Dec 6;78(Pt 1):1–6. doi: 10.1107/S2053229621012250 (PMC8725724; doi:10.1107/S2053229621012250)
Supplement: Supplementary file 3 [file c-78-00001-LLZO-Al15-hydro-150Csup3.hkl]

#
# h,k,l, Fc-squared, Fo-squared, sigma(Fo-squared), status flag
#
data_LLZO-Al15-hydro-150C
_shelx_title ' LLZO_Al_FM_150C_8_0m in I-43d'
_shelx_refln_list_code          4
_shelx_F_calc_maximum     1080.07
_exptl_crystal_F_000      2807.10
_reflns_d_resolution_high  0.6219

loop_
 _space_group_symop_operation_xyz
 'x, y, z'
 '-x+1/2, -y, z+1/2'
 '-x, y+1/2, -z+1/2'
 'x+1/2, -y+1/2, -z'
 'z, x, y'
 'z+1/2, -x+1/2, -y'
 '-z+1/2, -x, y+1/2'
 '-z, x+1/2, -y+1/2'
 'y, z, x'
 '-y, z+1/2, -x+1/2'
 'y+1/2, -z+1/2, -x'
 '-y+1/2, -z, x+1/2'
 'y+1/4, x+1/4, z+1/4'
 '-y+1/4, -x+3/4, z+3/4'
 'y+3/4, -x+1/4, -z+3/4'
 '-y+3/4, x+3/4, -z+1/4'
 'x+1/4, z+1/4, y+1/4'
 '-x+3/4, z+3/4, -y+1/4'
 '-x+1/4, -z+3/4, y+3/4'
 'x+3/4, -z+1/4, -y+3/4'
 'z+1/4, y+1/4, x+1/4'
 'z+3/4, -y+1/4, -x+3/4'
 '-z+3/4, y+3/4, -x+1/4'
 '-z+1/4, -y+3/4, x+3/4'
 'x+1/2, y+1/2, z+1/2'
 '-x+1, -y+1/2, z+1'
 '-x+1/2, y+1, -z+1'
 'x+1, -y+1, -z+1/2'
 'z+1/2, x+1/2, y+1/2'
 'z+1, -x+1, -y+1/2'
 '-z+1, -x+1/2, y+1'
 '-z+1/2, x+1, -y+1'
 'y+1/2, z+1/2, x+1/2'
 '-y+1/2, z+1, -x+1'
 'y+1, -z+1, -x+1/2'
 '-y+1, -z+1/2, x+1'
 'y+3/4, x+3/4, z+3/4'
 '-y+3/4, -x+5/4, z+5/4'
 'y+5/4, -x+3/4, -z+5/4'
 '-y+5/4, x+5/4, -z+3/4'
 'x+3/4, z+3/4, y+3/4'
 '-x+5/4, z+5/4, -y+3/4'
 '-x+3/4, -z+5/4, y+5/4'
 'x+5/4, -z+3/4, -y+5/4'
 'z+3/4, y+3/4, x+3/4'
 'z+5/4, -y+3/4, -x+5/4'
 '-z+5/4, y+5/4, -x+3/4'
 '-z+3/4, -y+5/4, x+5/4'

_cell_length_a    13.0738
_cell_length_b    13.0738
_cell_length_c    13.0738
_cell_angle_alpha  90.000
_cell_angle_beta   90.000
_cell_angle_gamma  90.000

_shelx_F_squared_multiplier     1.000

loop_
 _refln_index_h
 _refln_index_k
 _refln_index_l
 _refln_F_squared_calc
 _refln_F_squared_meas
 _refln_F_squared_sigma
 _refln_observed_status
  -1   1   2     146594.77     152067.11      1348.58 o
   1   1   2     146575.89     153741.09      1333.05 o
   0   2   2      21811.96      21295.73       119.71 o
   0   1   3        803.71        733.13        28.59 o
  -1   2   3     111292.67     113876.30       412.24 o
   1   2   3     111281.92     113920.83       333.76 o
  -2   3   3      29232.68      27565.56       139.29 o
   2   3   3      29268.33      27561.49       141.69 o
   0   0   4     677966.38     672661.69      8296.55 o
  -2   2   4     389745.78     387026.69      2859.87 o
   0   2   4     461504.38     465232.91      3078.96 o
   2   2   4     389736.38     382523.16      2926.43 o
  -1   3   4       9600.68       9765.16        55.23 o
   1   3   4       9600.63       9768.91        53.05 o
  -4   4   4     368810.06     368942.81      3359.60 o
   0   4   4       2314.31       3389.11        44.34 o
   4   4   4     368839.75     369746.84      2896.92 o
   0   1   5        107.39        122.27        12.52 o
  -1   2   5     199389.06     201515.42       734.03 o
   1   2   5     199371.59     200924.62       698.76 o
  -2   3   5     141898.84     142427.12       429.39 o
   0   3   5       1027.00       1133.94        25.80 o
   2   3   5     141894.66     142504.77       383.64 o
  -3   4   5       2064.34       2420.97        22.97 o
  -1   4   5        127.82        265.71        15.72 o
   1   4   5        127.24        244.04        17.80 o
   3   4   5       2062.03       2439.22        25.24 o
  -2   5   5     157043.33     157416.75       585.91 o
   2   5   5     157024.38     156436.92       455.18 o
  -1   1   6     192106.72     192177.39       625.26 o
   1   1   6     192110.97     193618.02       846.18 o
   0   2   6      15040.56      15141.35        64.78 o
  -3   3   6      86051.45      86274.55       296.57 o
  -1   3   6      60439.88      61765.85       157.36 o
   1   3   6      60455.41      61684.32       152.50 o
   3   3   6      86036.44      86226.41       292.70 o
  -2   4   6     432184.06     432059.03      1464.07 o
   0   4   6     510734.28     505398.09      1664.36 o
   2   4   6     432179.19     431437.12      1183.45 o
  -5   5   6      81507.06      77646.30       278.69 o
  -3   5   6      42808.31      43474.74       119.54 o
  -1   5   6      72195.34      72564.59       179.34 o
   1   5   6      72214.41      72502.09       171.27 o
   3   5   6      42806.34      43264.80       114.81 o
   5   5   6      81530.92      77472.44       284.20 o
  -4   6   6     244777.06     249763.69       715.87 o
   0   6   6       1459.68       1440.37        29.51 o
   4   6   6     244790.59     248747.23       717.00 o
   0   1   7      26250.43      20826.29       117.96 o
  -1   2   7      77611.41      77945.06       191.26 o
   1   2   7      77594.84      78117.16       216.79 o
  -2   3   7      44301.10      44489.09       121.77 o
   0   3   7      18444.57      16160.86        73.34 o
   2   3   7      44334.31      44323.70       121.81 o
  -3   4   7      12982.00      11580.27        53.01 o
  -1   4   7      14053.56      13378.90        59.38 o
   1   4   7      14048.63      13288.25        68.84 o
   3   4   7      12973.59      11536.96        56.44 o
  -4   5   7      14394.39      14406.29        68.61 o
  -2   5   7      40434.55      41560.85       122.53 o
   0   5   7      15363.15      13906.14        73.19 o
   2   5   7      40428.27      41509.53       122.36 o
   4   5   7      14388.84      14273.12        62.95 o
  -5   6   7      89773.44      87390.92       237.66 o
  -3   6   7      75067.09      75473.60       199.96 o
  -1   6   7      36876.25      38928.78       114.09 o
   1   6   7      36882.08      38585.87       113.60 o
   3   6   7      75046.45      75565.12       194.34 o
   5   6   7      89778.53      87030.27       226.03 o
  -6   7   7      33985.43      34929.50       196.64 o
  -2   7   7      63600.52      62915.84       246.75 o
   2   7   7      63625.48      63471.89       246.70 o
   6   7   7      33965.18      34732.61       189.06 o
   0   0   8    1166560.12    1123512.12     11874.86 o
  -2   2   8       4779.25       4653.93        48.18 o
   0   2   8       4711.94       4802.58        32.16 o
   2   2   8       4782.39       4907.74        49.09 o
  -1   3   8       2755.50       2668.52        23.85 o
   1   3   8       2755.18       2671.01        24.21 o
  -4   4   8       1828.27       2411.26        39.37 o
  -2   4   8     224486.02     225809.89       479.49 o
   0   4   8     289775.31     293387.88       708.34 o
   2   4   8     224478.16     225530.02       495.73 o
   4   4   8       1832.32       2308.96        39.18 o
  -3   5   8      12736.18      12267.44        60.64 o
  -1   5   8       7645.55       7457.97        42.92 o
   1   5   8       7650.76       7420.01        45.07 o
   3   5   8      12729.82      12322.31        61.11 o
  -6   6   8       4277.19       4080.29        61.90 o
  -4   6   8     184839.97     185663.92       434.72 o
  -2   6   8       1370.86       1372.09        24.75 o
   0   6   8        200.76        363.68        16.49 o
   2   6   8       1373.48       1396.81        24.47 o
   4   6   8     184836.45     185426.53       409.74 o
   6   6   8       4278.06       4100.22        57.49 o
  -5   7   8       7133.27       7950.60        62.17 o
  -3   7   8       5527.26       5668.90        43.80 o
  -1   7   8      14209.71      14266.97        66.68 o
   1   7   8      14215.21      14263.18        70.72 o
   3   7   8       5524.74       5604.37        44.31 o
   5   7   8       7133.14       7945.01        54.28 o
  -8   8   8     443333.50     446836.56      2625.08 o
  -4   8   8     130195.73     131853.97       473.82 o
   0   8   8     650234.06     653747.69      2403.76 o
   4   8   8     130191.95     131349.11       485.64 o
   8   8   8     443292.53     444979.47      2744.40 o
   0   1   9      11934.94      11022.69        57.55 o
  -1   2   9      53881.51      55254.04       153.75 o
   1   2   9      53858.80      55221.62       158.19 o
  -2   3   9      62158.26      62615.20       172.02 o
   0   3   9      13759.16      12619.90        60.34 o
   2   3   9      62179.13      62383.67       166.96 o
  -3   4   9      16252.43      15989.20        72.70 o
  -1   4   9      13277.24      12887.23        62.95 o
   1   4   9      13285.99      12816.93        62.77 o
   3   4   9      16259.35      15899.41        71.37 o
  -4   5   9      10882.18      10436.53        59.04 o
  -2   5   9      56492.37      57429.04       168.76 o
   0   5   9      17514.52      16033.96        74.79 o
   2   5   9      56474.34      56876.93       168.66 o
   4   5   9      10877.63      10313.37        61.21 o
  -5   6   9      30025.64      29613.42       123.25 o
  -3   6   9      33884.94      33398.42       121.46 o
  -1   6   9      41027.09      40697.66       139.12 o
   1   6   9      41040.45      40755.50       135.22 o
   3   6   9      33872.61      33147.14       120.67 o
   5   6   9      30045.16      29471.17       118.27 o
  -6   7   9      40061.99      39100.02       164.22 o
  -4   7   9      30598.95      29986.78       122.94 o
  -2   7   9      34355.34      34261.52       127.15 o
   0   7   9      33124.56      33325.29       122.94 o
   2   7   9      34360.16      34327.21       124.82 o
   4   7   9      30602.68      29619.99       121.36 o
   6   7   9      40056.91      39202.81       158.54 o
  -7   8   9      20470.44      21171.89       120.38 o
  -5   8   9       8464.19       8425.01        66.98 o
  -3   8   9       8740.67       9024.34        61.51 o
  -1   8   9      11797.54      11737.89        71.01 o
   1   8   9      11804.12      11701.58        70.93 o
   3   8   9       8743.49       9090.41        64.03 o
   5   8   9       8458.05       8271.10        65.15 o
   7   8   9      20478.12      21036.64       118.79 o
  -6   9   9       7531.19       7882.73       102.73 o
  -2   9   9      52993.84      52336.82       260.26 o
   2   9   9      52958.77      52425.58       244.96 o
   6   9   9       7542.63       8037.35        99.78 o
  -1   1  10      31926.00      32005.94       162.12 o
   1   1  10      31919.51      31815.81       169.09 o
   0   2  10      14804.86      13224.07        67.27 o
  -3   3  10      36923.16      36436.98       184.81 o
  -1   3  10      39605.90      39471.26       132.50 o
   1   3  10      39595.58      39271.79       139.02 o
   3   3  10      36927.12      35982.74       187.41 o
  -2   4  10     193998.03     194405.62       465.03 o
   0   4  10     234219.19     233058.31       533.78 o
   2   4  10     193988.91     193710.52       440.38 o
  -5   5  10      64406.31      64008.16       288.75 o
  -3   5  10      45320.59      44949.13       151.23 o
  -1   5  10      77601.45      76970.91       224.47 o
   1   5  10      77597.46      76826.47       219.32 o
   3   5  10      45318.28      44783.83       151.87 o
   5   5  10      64396.73      63863.55       287.25 o
  -4   6  10     138300.06     139258.88       356.12 o
  -2   6  10       2663.82       2642.35        35.89 o
   0   6  10       5256.75       4977.90        46.10 o
   2   6  10       2663.83       2752.43        35.12 o
   4   6  10     138289.66     138156.25       357.82 o
  -7   7  10      10261.80      10705.07       120.75 o
  -5   7  10      22381.45      22076.12       114.56 o
  -3   7  10      17738.02      17814.21        91.85 o
  -1   7  10      33009.40      32880.84       129.89 o
   1   7  10      33003.70      32753.70       132.13 o
   3   7  10      17746.45      17625.47        92.16 o
   5   7  10      22388.43      22054.20       109.55 o
   7   7  10      10268.57      10488.93       111.03 o
  -6   8  10       2732.49       2526.06        47.35 o
  -4   8  10     162326.81     161601.31       428.70 o
  -2   8  10       1543.98       1548.93        33.31 o
   0   8  10        571.96        776.72        26.90 o
   2   8  10       1549.48       1562.96        32.98 o
   4   8  10     162340.28     161047.86       422.28 o
   6   8  10       2741.60       2592.51        43.61 o
  -9   9  10      37594.81      37447.71       269.25 o
  -7   9  10      32001.77      31826.63       166.57 o
  -5   9  10      38258.82      38250.04       170.61 o
  -3   9  10      34519.85      34081.69       150.96 o
  -1   9  10      42053.04      41561.70       165.98 o
   1   9  10      42038.92      41665.59       162.83 o
   3   9  10      34528.89      33945.01       144.63 o
   5   9  10      38243.07      38044.85       167.31 o
   7   9  10      32003.98      31391.02       158.91 o
   9   9  10      37580.43      37018.96       277.23 o
  -8  10  10       4704.18       4699.87        87.69 o
  -4  10  10      96351.52      96271.52       439.57 o
   0  10  10        196.29        370.92        26.87 o
   4  10  10      96346.14      95615.69       424.13 o
   8  10  10       4713.43       4708.85        87.12 o
   0   1  11        216.18        430.22        19.08 o
  -1   2  11      71097.54      70580.64       211.65 o
   1   2  11      71088.83      70385.38       209.80 o
  -2   3  11      67606.11      66001.61       201.31 o
   0   3  11         68.39        231.54        15.57 o
   2   3  11      67639.01      65819.59       201.16 o
  -3   4  11       1405.04       1735.00        33.24 o
  -1   4  11       4111.73       4369.53        43.37 o
   1   4  11       4107.72       4227.19        42.03 o
   3   4  11       1406.37       1676.88        32.26 o
  -4   5  11       1221.73       1530.52        34.13 o
  -2   5  11      43740.72      43069.23       161.71 o
   0   5  11         11.65        151.29        16.04 o
   2   5  11      43732.67      42798.99       158.34 o
   4   5  11       1218.68       1487.27        33.70 o
  -5   6  11      44541.96      44202.30       187.24 o
  -3   6  11     107291.27     106079.83       307.49 o
  -1   6  11      56009.78      55071.56       192.88 o
   1   6  11      56024.59      54835.66       192.09 o
   3   6  11     107281.97     105962.42       311.75 o
   5   6  11      44553.27      44067.73       177.35 o
  -6   7  11      47829.80      47799.37       200.80 o
  -4   7  11       6601.68       6573.15        60.94 o
  -2   7  11      46959.82      46902.88       176.24 o
   0   7  11       5162.49       5047.83        53.67 o
   2   7  11      46979.86      46659.39       179.49 o
   4   7  11       6594.49       6603.18        58.40 o
   6   7  11      47810.17      47831.23       196.57 o
  -7   8  11       2700.78       2620.07        50.38 o
  -5   8  11         33.94        361.91        17.45 o
  -3   8  11       1096.60       1101.44        29.04 o
  -1   8  11       3167.58       3521.98        44.91 o
   1   8  11       3164.12       3420.31        45.47 o
   3   8  11       1097.17       1116.59        29.19 o
   5   8  11         34.12        346.41        22.90 o
   7   8  11       2699.14       2610.84        48.27 o
  -8   9  11       4064.49       4234.22        60.06 o
  -6   9  11      23395.43      23680.49       143.08 o
  -4   9  11       8064.98       8205.85        71.38 o
  -2   9  11      42815.32      42429.25       181.03 o
   0   9  11       6964.16       7115.55        65.26 o
   2   9  11      42816.13      42385.22       174.44 o
   4   9  11       8065.28       8251.88        70.14 o
   6   9  11      23407.97      23643.11       135.25 o
   8   9  11       4064.16       4245.33        59.86 o
  -9  10  11      30635.45      30629.54       188.89 o
  -7  10  11      12644.50      13137.37       108.75 o
  -5  10  11      12373.83      12679.10       103.45 o
  -3  10  11      20428.47      21436.18       129.59 o
  -1  10  11      23745.89      24451.74       136.31 o
   1  10  11      23727.67      24314.28       129.19 o
   3  10  11      20444.38      21239.65       125.62 o
   5  10  11      12365.92      12721.13        95.76 o
   7  10  11      12655.25      13061.42       102.08 o
   9  10  11      30634.49      30575.25       188.14 o
 -10  11  11      19375.59      20122.16       293.57 o
  -6  11  11      56148.45      56235.33       379.65 o
  -2  11  11      39996.11      40411.69       282.68 o
   2  11  11      40017.74      40588.56       272.13 o
   6  11  11      56132.32      56283.52       344.88 o
  10  11  11      19386.99      20059.95       303.60 o
   0   0  12     123484.55     121314.41       686.18 o
  -2   2  12     135386.50     136043.55       533.11 o
   0   2  12     163018.23     161769.77       419.82 o
   2   2  12     135391.28     135822.39       534.33 o
  -1   3  12        619.31        692.57        22.24 o
   1   3  12        618.77        739.87        24.20 o
  -4   4  12     163763.47     162932.06       610.18 o
  -2   4  12        221.43        323.01        16.61 o
   0   4  12        398.56        690.06        32.67 o
   2   4  12        221.19        395.39        22.35 o
   4   4  12     163773.28     160568.92       623.24 o
  -3   5  12        669.27        731.86        27.34 o
  -1   5  12       1907.33       2123.86        39.13 o
   1   5  12       1908.74       2027.34        39.44 o
   3   5  12        670.34        681.41        22.35 o
  -6   6  12      73813.24      74137.62       391.27 o
  -4   6  12        101.31        258.37        22.21 o
  -2   6  12      86462.84      87241.89       279.83 o
   0   6  12     122079.91     121614.87       355.40 o
   2   6  12      86463.12      87296.23       279.13 o
   4   6  12        101.07        249.42        22.95 o
   6   6  12      73808.26      74251.95       396.49 o
  -5   7  12       4935.27       5479.26        61.93 o
  -3   7  12       2754.31       3132.78        46.70 o
  -1   7  12       7429.60       7716.09        67.76 o
   1   7  12       7431.85       7657.48        66.75 o
   3   7  12       2757.43       3028.46        45.03 o
   5   7  12       4934.45       5383.46        61.48 o
  -8   8  12      58374.99      58120.61       374.39 o
  -6   8  12      92849.90      92122.22       341.12 o
  -4   8  12       5031.12       5440.10        71.15 o
  -2   8  12     111035.91     110881.66       359.16 o
   0   8  12      88972.85      89839.83       304.29 o
   2   8  12     111031.70     111024.41       354.61 o
   4   8  12       5032.31       5204.21        58.79 o
   6   8  12      92847.29      92098.64       344.93 o
   8   8  12      58366.32      57963.86       382.96 o
  -7   9  12      21753.98      22761.35       152.44 o
  -5   9  12       4971.01       4727.06        62.90 o
  -3   9  12       4815.24       5015.79        59.80 o
  -1   9  12       4718.69       5020.81        59.65 o
   1   9  12       4718.22       4914.47        58.28 o
   3   9  12       4815.70       4988.13        58.78 o
   5   9  12       4965.48       4882.77        60.46 o
   7   9  12      21761.19      22527.46       153.40 o
 -10  10  12      23390.31      23158.81       332.00 o
  -8  10  12      62627.71      62130.21       307.68 o
  -6  10  12      47894.66      47344.46       249.06 o
  -4  10  12        128.51        216.23        18.66 o
  -2  10  12      61004.68      61700.18       257.84 o
   0  10  12      90623.52      89728.09       327.01 o
   2  10  12      60999.61      61332.46       250.73 o
   4  10  12        128.64        285.46        28.74 o
   6  10  12      47890.00      47908.71       229.55 o
   8  10  12      62623.84      61901.03       319.86 o
  10  10  12      23386.60      23155.08       342.06 o
  -9  11  12       2757.25       2821.56        91.07 o
  -7  11  12       3963.48       4385.19        84.27 o
  -5  11  12        979.39       1271.84        46.32 o
  -3  11  12        588.75        805.93        32.15 o
  -1  11  12       9780.18      10182.23        97.54 o
   1  11  12       9776.36      10085.34        94.86 o
   3  11  12        589.78        817.65        33.68 o
   5  11  12        976.59       1286.16        40.21 o
   7  11  12       3967.12       4242.68        72.93 o
   9  11  12       2755.99       2758.64        93.79 o
 -12  12  12      64011.34      65078.87      1405.30 o
  -8  12  12       5103.98       4784.93       157.31 o
  -4  12  12     111305.11     109525.95       725.94 o
   0  12  12       1354.46       1799.04        70.87 o
   4  12  12     111319.78     109931.02       589.03 o
   8  12  12       5113.48       4792.43       152.39 o
  12  12  12      64025.02      63647.34      1202.27 o
   0   1  13        130.85        341.08        26.90 o
  -1   2  13      49288.95      48698.46       196.71 o
   1   2  13      49254.23      48493.32       180.71 o
  -2   3  13      50209.64      50262.36       194.36 o
   0   3  13        445.39        629.17        21.62 o
   2   3  13      50222.73      49907.37       194.88 o
  -3   4  13       2182.63       2543.54        44.95 o
  -1   4  13       1697.92       2076.02        41.14 o
   1   4  13       1701.25       1983.36        39.10 o
   3   4  13       2178.26       2540.56        46.82 o
  -4   5  13        691.17        880.90        29.62 o
  -2   5  13      46157.41      46490.89       193.51 o
   0   5  13        407.62        462.48        19.02 o
   2   5  13      46127.67      46469.61       195.97 o
   4   5  13        692.41        754.04        26.37 o
  -5   6  13      30631.49      31268.73       168.04 o
  -3   6  13      17607.67      17834.21       112.66 o
  -1   6  13      26370.34      26842.73       134.25 o
   1   6  13      26388.82      27043.58       137.26 o
   3   6  13      17591.92      17512.88       113.01 o
   5   6  13      30652.05      30862.42       162.18 o
  -6   7  13      34737.35      34830.99       186.01 o
  -4   7  13       3541.06       3939.23        60.07 o
  -2   7  13      40111.69      40026.23       177.61 o
   0   7  13       4576.45       5255.17        58.18 o
   2   7  13      40118.74      40004.93       183.14 o
   4   7  13       3539.52       3846.02        52.21 o
   6   7  13      34727.55      34425.91       188.55 o
  -7   8  13       2103.45       2072.39        52.41 o
  -5   8  13        486.40        629.87        27.50 o
  -3   8  13        116.83        307.94        18.53 o
  -1   8  13       1704.62       2296.29        48.45 o
   1   8  13       1707.46       2120.41        48.64 o
   3   8  13        116.02        285.90        17.82 o
   5   8  13        487.26        658.27        39.99 o
   7   8  13       2101.52       2140.84        55.50 o
  -8   9  13       2213.90       2085.63        63.07 o
  -6   9  13      20887.25      21405.04       153.85 o
  -4   9  13       3669.30       3780.43        59.69 o
  -2   9  13      32439.58      32398.04       174.43 o
   0   9  13       1886.68       1789.86        42.43 o
   2   9  13      32419.36      32639.29       174.62 o
   4   9  13       3672.85       3846.88        57.22 o
   6   9  13      20902.12      21344.47       149.52 o
   8   9  13       2215.53       2183.32        68.23 o
  -9  10  13      26118.80      24869.64       248.97 o
  -7  10  13      19502.25      19440.97       183.17 o
  -5  10  13      50517.98      49562.12       265.59 o
  -3  10  13      33136.09      32943.51       189.62 o
  -1  10  13      38358.67      37795.15       195.51 o
   1  10  13      38355.37      37801.78       197.60 o
   3  10  13      33142.17      32885.26       184.67 o
   5  10  13      50508.03      49710.17       247.65 o
   7  10  13      19500.06      19268.73       179.83 o
   9  10  13      26111.71      25433.59       260.11 o
 -10  11  13       9914.22       9540.02       160.90 o
  -8  11  13        877.34       1055.42        59.99 o
  -6  11  13      12414.64      12198.07       160.19 o
  -4  11  13        562.99        666.13        34.22 o
  -2  11  13      21942.89      21882.58       154.53 o
   0  11  13        876.98        785.04        32.09 o
   2  11  13      21943.52      21726.13       153.88 o
   4  11  13        563.64        708.26        33.98 o
   6  11  13      12409.53      12178.54       147.65 o
   8  11  13        874.04       1032.26        63.11 o
  10  11  13       9916.35       9381.12       163.91 o
 -11  12  13        786.49        879.38        58.53 o
  -9  12  13       1780.67       1653.29        79.49 o
  -7  12  13       6511.71       6333.73       132.26 o
  -5  12  13         93.41        148.34        28.23 o
  -3  12  13       2726.51       2973.71        90.98 o
  -1  12  13       6140.49       6260.55        98.39 o
   1  12  13       6145.91       6100.86        98.37 o
   3  12  13       2721.33       3080.24        87.00 o
   5  12  13         93.75        176.11        26.96 o
   7  12  13       6509.58       6612.76       129.35 o
   9  12  13       1779.84       1709.39        80.33 o
  11  12  13        783.96        877.79        55.74 o
 -10  13  13      35681.11      36137.07       574.24 o
  -6  13  13      22690.61      22977.80       408.07 o
  -2  13  13      33259.75      33066.07       438.84 o
   2  13  13      33253.80      32897.05       420.80 o
   6  13  13      22694.74      23432.61       389.46 o
  10  13  13      35678.51      35834.96       533.05 o
  -1   1  14      23242.39      23075.09       183.52 o
   1   1  14      23250.14      23048.02       180.04 o
   0   2  14        927.39       1361.68        37.48 o
  -3   3  14      33423.89      33617.95       233.34 o
  -1   3  14      30606.01      30284.73       153.88 o
   1   3  14      30608.00      30287.27       147.16 o
   3   3  14      33419.52      33628.47       230.74 o
  -2   4  14      85701.52      86112.54       295.86 o
   0   4  14     107447.39     106715.09       332.84 o
   2   4  14      85706.05      85560.94       300.28 o
  -5   5  14       8761.60       8939.69       131.15 o
  -3   5  14      18988.93      18707.35       120.58 o
  -1   5  14       8771.75       9066.64        80.73 o
   1   5  14       8780.18       9102.42        80.28 o
   3   5  14      18989.81      18957.76       120.85 o
   5   5  14       8766.53       9120.07       118.37 o
  -4   6  14      53838.96      53590.05       241.53 o
  -2   6  14        779.10        906.38        30.22 o
   0   6  14       4157.83       4465.48        56.64 o
   2   6  14        779.13        912.80        33.03 o
   4   6  14      53835.24      53204.18       232.95 o
  -7   7  14      38048.93      37267.55       305.25 o
  -5   7  14      23207.02      23181.34       153.87 o
  -3   7  14      34826.06      34429.00       182.34 o
  -1   7  14      24146.09      23923.98       138.19 o
   1   7  14      24152.02      23803.45       143.57 o
   3   7  14      34817.39      34492.63       181.18 o
   5   7  14      23208.27      23115.88       149.57 o
   7   7  14      38037.01      36917.88       297.01 o
  -6   8  14       4135.51       4152.89        69.76 o
  -4   8  14      79929.55      80168.41       337.70 o
  -2   8  14       7273.25       7419.22        76.69 o
   0   8  14       1607.74       1892.78        47.80 o
   2   8  14       7272.00       7446.94        77.94 o
   4   8  14      79929.20      79894.37       321.62 o
   6   8  14       4140.02       4307.41        69.32 o
  -9   9  14       6859.79       7262.38       181.40 o
  -7   9  14       7187.29       7230.34       114.66 o
  -5   9  14       5765.02       6003.49        86.90 o
  -3   9  14      10679.24      10652.43       100.50 o
  -1   9  14       7819.10       8028.40        81.92 o
   1   9  14       7823.39       7910.14        83.34 o
   3   9  14      10675.51      10677.28        97.54 o
   5   9  14       5768.68       5991.37        81.99 o
   7   9  14       7185.28       7079.54       117.78 o
   9   9  14       6859.79       7367.54       199.75 o
  -8  10  14       6949.03       6647.75       124.45 o
  -6  10  14        593.98        644.09        44.31 o
  -4  10  14      30515.14      30887.61       239.29 o
  -2  10  14         59.99        104.06        15.59 o
   0  10  14       5260.05       5334.16        70.35 o
   2  10  14         60.04        150.90        15.60 o
   4  10  14      30513.36      30771.36       217.68 o
   6  10  14        594.07        602.30        37.54 o
   8  10  14       6958.00       6722.63       128.11 o
 -11  11  14      25693.69      25418.89       413.68 o
  -9  11  14       8797.66       8875.70       156.90 o
  -7  11  14      21375.66      20672.91       247.86 o
  -5  11  14      21972.05      21362.34       247.74 o
  -3  11  14      28836.05      28529.78       236.37 o
  -1  11  14      24389.28      24320.77       193.42 o
   1  11  14      24389.17      24141.20       188.62 o
   3  11  14      28833.70      28716.79       237.19 o
   5  11  14      21977.11      21502.50       235.80 o
   7  11  14      21374.91      20796.59       235.29 o
   9  11  14       8798.67       8710.03       153.64 o
  11  11  14      25687.63      24965.11       406.42 o
 -10  12  14      20384.78      19965.62       267.50 o
  -8  12  14      46355.45      45415.00       398.72 o
  -6  12  14      27132.91      26720.29       288.06 o
  -4  12  14        313.92        390.56        46.42 o
  -2  12  14      25487.88      25851.98       243.64 o
   0  12  14      61310.42      60356.99       394.91 o
   2  12  14      25481.76      25794.54       245.08 o
   4  12  14        313.53        409.97        38.24 o
   6  12  14      27125.40      27251.33       288.11 o
   8  12  14      46357.34      45151.36       398.76 o
  10  12  14      20376.19      20234.61       262.21 o
  -7  13  14      14100.81      14224.23       227.28 o
  -5  13  14       6926.26       7258.23       158.87 o
  -3  13  14       8209.80       8319.35       154.40 o
  -1  13  14       8572.66       8776.94       144.78 o
   1  13  14       8580.31       8877.19       146.43 o
   3  13  14       8205.73       8335.94       143.50 o
   5  13  14       6935.78       7085.04       131.85 o
   7  13  14      14096.79      13993.29       227.74 o
  -4  14  14      21302.39      21440.87       441.24 o
   0  14  14       8601.36       8599.87       219.52 o
   4  14  14      21301.45      21999.04       381.52 o
   0   1  15      16666.94      17667.65       123.09 o
  -1   2  15      28051.96      27667.95       153.81 o
   1   2  15      28033.11      27850.01       158.12 o
  -2   3  15      28962.01      29357.33       158.92 o
   0   3  15      21182.59      21668.85       131.97 o
   2   3  15      28978.20      29329.58       161.10 o
  -3   4  15      19639.54      20555.98       131.50 o
  -1   4  15      16977.23      17733.27       120.51 o
   1   4  15      16975.59      17898.10       124.19 o
   3   4  15      19635.43      20424.00       130.08 o
  -4   5  15      11978.06      12163.00       107.34 o
  -2   5  15      17764.42      17819.77       126.55 o
   0   5  15      12387.19      12869.09       104.49 o
   2   5  15      17751.05      17796.23       123.41 o
   4   5  15      11982.75      12113.94        99.84 o
  -5   6  15      25698.31      25223.24       170.05 o
  -3   6  15      35050.47      34816.67       186.20 o
  -1   6  15      25867.32      25514.26       151.07 o
   1   6  15      25878.49      25439.82       154.37 o
   3   6  15      35037.76      34472.20       188.77 o
   5   6  15      25711.15      25078.88       161.72 o
  -6   7  15      24260.08      24000.99       203.69 o
  -4   7  15       3971.51       4164.38        75.97 o
  -2   7  15      21932.62      21907.34       145.96 o
   0   7  15       7737.94       8087.68        82.53 o
   2   7  15      21948.83      22074.18       146.23 o
   4   7  15       3970.79       4184.19        64.52 o
   6   7  15      24244.71      23630.71       190.21 o
  -7   8  15       3418.31       3344.39       102.47 o
  -5   8  15       9100.02       9285.77       123.13 o
  -3   8  15      11962.84      12554.45       116.11 o
  -1   8  15       9461.26       9971.57        94.67 o
   1   8  15       9456.67      10009.27        99.05 o
   3   8  15      11959.44      12375.86       111.06 o
   5   8  15       9102.24       9214.74       117.80 o
   7   8  15       3415.97       3349.72        96.57 o
  -8   9  15      15388.76      15851.54       204.08 o
  -6   9  15      22849.62      22551.96       244.57 o
  -4   9  15      19744.44      20313.86       199.46 o
  -2   9  15      12580.23      12700.59       126.12 o
   0   9  15      25426.84      26625.84       174.50 o
   2   9  15      12576.62      12668.79       122.20 o
   4   9  15      19747.33      20397.08       194.99 o
   6   9  15      22858.55      22247.53       227.51 o
   8   9  15      15393.09      15879.70       203.00 o
  -9  10  15       5406.39       5260.36       121.81 o
  -7  10  15       5996.94       6643.74       138.97 o
  -5  10  15       6553.66       7001.64       134.77 o
  -3  10  15       6903.18       7126.94       117.60 o
  -1  10  15       9177.64       9584.49       119.85 o
   1  10  15       9170.37       9737.91       123.59 o
   3  10  15       6911.59       7089.47       113.65 o
   5  10  15       6552.93       6966.31       128.83 o
   7  10  15       5997.90       6366.94       126.35 o
   9  10  15       5406.19       5423.54       126.66 o
  -8  11  15       7042.08       7338.04       144.38 o
  -6  11  15      21620.89      20375.07       258.58 o
  -4  11  15       7925.92       8326.99       143.81 o
  -2  11  15      11265.02      11051.40       151.02 o
   0  11  15      10545.87      11067.19       147.45 o
   2  11  15      11279.68      11214.42       152.32 o
   4  11  15       7923.28       8392.19       140.84 o
   6  11  15      21611.54      20569.58       240.81 o
   8  11  15       7040.17       7421.55       140.81 o
  -7  12  15       3054.79       2878.69       114.19 o
  -5  12  15       8839.77       8911.74       172.59 o
  -3  12  15       7110.70       7444.03       135.60 o
  -1  12  15       9099.53       8854.87       144.07 o
   1  12  15       9102.34       9022.36       138.63 o
   3  12  15       7108.46       7244.46       128.02 o
   5  12  15       8845.26       8966.84       156.06 o
   7  12  15       3053.76       3036.61       119.89 o
  -6  13  15      16822.91      16904.18       263.17 o
  -4  13  15       4304.46       3812.98       124.95 o
  -2  13  15      16464.41      16966.41       211.25 o
   0  13  15       4075.97       3610.42       128.58 o
   2  13  15      16462.48      17074.76       207.04 o
   4  13  15       4303.80       3775.91       109.84 o
   6  13  15      16822.39      16790.64       240.29 o
  -3  14  15      17980.91      17203.03       241.60 o
  -1  14  15      13507.05      12858.96       194.89 o
   1  14  15      13511.64      12981.74       195.67 o
   3  14  15      17971.59      17116.62       239.39 o
   0   0  16     250557.47     251736.45      1434.72 o
  -2   2  16       6512.74       6924.60       107.40 o
   0   2  16       3562.49       3926.43        65.27 o
   2   2  16       6510.54       6941.83       118.97 o
  -1   3  16       1741.00       1995.12        49.50 o
   1   3  16       1741.19       1966.71        52.58 o
  -4   4  16      13811.63      14283.50       170.41 o
  -2   4  16      87861.71      88261.12       333.38 o
   0   4  16      39655.07      41203.93       222.38 o
   2   4  16      87857.70      88303.29       344.08 o
   4   4  16      13822.03      13850.97       166.56 o
  -3   5  16       1756.09       2041.73        52.95 o
  -1   5  16       2585.53       2826.07        64.73 o
   1   5  16       2587.96       2775.04        63.12 o
   3   5  16       1754.11       1960.32        50.72 o
  -6   6  16       2696.38       2568.10       117.76 o
  -4   6  16      67692.95      67162.71       346.40 o
  -2   6  16       3340.19       3875.62        68.75 o
   0   6  16         83.63        211.37        17.70 o
   2   6  16       3342.14       3911.46        69.44 o
   4   6  16      67691.77      67260.80       345.33 o
   6   6  16       2706.03       2378.83       117.10 o
  -5   7  16       2885.74       3362.84        98.94 o
  -3   7  16       1443.01       1492.78        54.37 o
  -1   7  16       6725.79       6907.88        87.03 o
   1   7  16       6727.61       6884.87        86.93 o
   3   7  16       1442.69       1482.24        51.09 o
   5   7  16       2885.95       3372.08        96.50 o
  -8   8  16     141954.41     140674.27      1206.84 o
  -6   8  16        173.89        245.12        30.78 o
  -4   8  16      25083.23      25510.89       248.87 o
  -2   8  16        124.17        280.46        29.46 o
   0   8  16     204836.70     204907.83       889.14 o
   2   8  16        123.90        242.71        28.67 o
   4   8  16      25079.80      25327.51       235.65 o
   6   8  16        173.79        239.48        29.31 o
   8   8  16     141939.69     140630.44      1065.90 o
  -7   9  16       8930.78       8858.06       167.31 o
  -5   9  16       3338.11       3174.43        98.75 o
  -3   9  16       2775.42       2608.33        90.92 o
  -1   9  16       3779.59       4122.29        98.30 o
   1   9  16       3778.67       4012.87        94.64 o
   3   9  16       2776.64       2722.54        86.56 o
   5   9  16       3335.35       3087.53        95.03 o
   7   9  16       8935.52       8804.97       148.33 o
  -8  10  16         46.96        127.02        33.11 o
  -6  10  16       4573.95       4707.18       122.17 o
  -4  10  16      36155.82      36663.64       329.99 o
  -2  10  16       3945.06       4360.81       109.02 o
   0  10  16       1556.75       2121.46        80.41 o
   2  10  16       3947.82       4193.09       101.78 o
   4  10  16      36155.10      35484.71       314.06 o
   6  10  16       4579.24       4610.22       123.06 o
   8  10  16         47.18        150.72        27.82 o
  -7  11  16       3191.44       3345.27       121.54 o
  -5  11  16       1372.40       1532.67        74.60 o
  -3  11  16        387.40        427.25        39.38 o
  -1  11  16       2537.89       2845.73        98.14 o
   1  11  16       2536.14       2852.87        97.79 o
   3  11  16        388.15        557.70        45.79 o
   5  11  16       1371.02       1547.21        76.03 o
   7  11  16       3193.03       3124.02       111.10 o
  -6  12  16      31849.30      31164.52       339.39 o
  -4  12  16       6324.25       6159.10       142.24 o
  -2  12  16      38265.77      37877.67       323.25 o
   0  12  16      21488.96      21290.46       227.64 o
   2  12  16      38269.55      37868.26       312.51 o
   4  12  16       6329.81       6377.03       133.35 o
   6  12  16      31849.57      31364.23       335.08 o
  -3  13  16        595.69        769.62        55.78 o
  -1  13  16       2807.53       3002.07       104.69 o
   1  13  16       2811.02       2892.50       103.14 o
   3  13  16        594.00        772.05        54.95 o
   0   1  17      12275.82      12438.05       114.21 o
  -1   2  17      17431.90      17419.65       133.98 o
   1   2  17      17417.53      17470.11       141.21 o
  -2   3  17      23835.68      23470.57       154.47 o
   0   3  17       8541.68       8909.57        99.28 o
   2   3  17      23846.72      23414.37       171.38 o
  -3   4  17      10700.16      10876.87       120.84 o
  -1   4  17      16680.98      16736.00       150.26 o
   1   4  17      16679.12      16574.07       154.21 o
   3   4  17      10704.21      10792.48       130.95 o
  -4   5  17      12504.74      13175.98       162.36 o
  -2   5  17      20223.82      19990.65       177.15 o
   0   5  17      12197.23      12432.09       146.09 o
   2   5  17      20209.95      19437.76       178.38 o
   4   5  17      12508.93      13006.82       153.19 o
  -5   6  17       3294.04       3631.82       104.83 o
  -3   6  17       8963.49       9182.71       133.77 o
  -1   6  17      11715.93      12077.57       149.83 o
   1   6  17      11727.21      11996.36       150.41 o
   3   6  17       8954.85       9109.19       127.96 o
   5   6  17       3301.72       3743.02       103.46 o
  -6   7  17      13228.19      12971.89       176.08 o
  -4   7  17      18751.65      18586.72       214.32 o
  -2   7  17      15877.21      15431.51       188.19 o
   0   7  17      21521.78      21565.78       211.49 o
   2   7  17      15886.31      15428.43       184.55 o
   4   7  17      18756.75      18887.29       203.76 o
   6   7  17      13218.10      12969.84       176.35 o
  -7   8  17      16278.25      16556.78       213.34 o
  -5   8  17      10267.52      10852.46       166.04 o
  -3   8  17       8179.22       8459.08       144.03 o
  -1   8  17      14586.89      14745.40       188.62 o
   1   8  17      14582.75      14548.82       183.80 o
   3   8  17       8179.84       8268.32       129.77 o
   5   8  17      10265.84      10706.46       158.14 o
   7   8  17      16279.47      16583.48       211.53 o
  -8   9  17       3064.77       2714.00       107.63 o
  -6   9  17       8773.35       9303.17       160.63 o
  -4   9  17       2147.06       1766.69        77.90 o
  -2   9  17      16169.74      15835.06       195.77 o
   0   9  17       3659.91       3626.73       117.00 o
   2   9  17      16156.56      15850.04       189.90 o
   4   9  17       2146.92       1943.61        78.15 o
   6   9  17       8781.11       9248.38       152.90 o
   8   9  17       3063.71       2637.03        99.67 o
  -7  10  17      13977.38      13412.14       210.97 o
  -5  10  17      22685.39      21867.52       271.30 o
  -3  10  17      23423.49      22702.60       257.28 o
  -1  10  17      14064.56      13597.78       181.75 o
   1  10  17      14052.53      13376.12       171.43 o
   3  10  17      23439.61      22634.74       239.52 o
   5  10  17      22675.69      21761.11       251.00 o
   7  10  17      13982.03      13356.12       197.61 o
  -4  11  17       3270.70       2593.37       103.86 o
  -2  11  17      13029.60      13113.49       199.11 o
   0  11  17       3797.13       3375.39        94.35 o
   2  11  17      13029.87      13414.42       185.44 o
   4  11  17       3271.87       2846.89       107.51 o
  -3  12  17       4287.95       3942.31       123.08 o
  -1  12  17       9239.44       9175.18       159.61 o
   1  12  17       9235.22       8843.62       151.58 o
   3  12  17       4291.19       4062.42       113.21 o
  -1   1  18      10538.79      10694.47       199.86 o
   1   1  18      10539.24      10406.34       224.17 o
   0   2  18       8816.49       9322.47       141.51 o
  -3   3  18       6665.05       6662.23       167.55 o
  -1   3  18      11435.59      11688.27       167.12 o
   1   3  18      11437.27      11415.24       168.68 o
   3   3  18       6665.50       7101.28       189.21 o
  -2   4  18      22779.73      23159.25       234.28 o
   0   4  18      45082.05      45070.60       368.63 o
   2   4  18      22779.74      23066.84       247.48 o
  -5   5  18      18426.03      17794.41       298.80 o
  -3   5  18      11365.60      11370.01       166.15 o
  -1   5  18      10815.88      10689.58       167.58 o
   1   5  18      10816.45      10561.78       159.35 o
   3   5  18      11365.10      11271.45       164.61 o
   5   5  18      18426.43      18195.34       293.50 o
  -4   6  18      22486.00      22750.95       246.35 o
  -2   6  18         80.66        126.56        29.21 o
   0   6  18       4689.64       5091.28       121.87 o
   2   6  18         80.67        110.07        24.59 o
   4   6  18      22477.88      22358.42       235.68 o
  -7   7  18       3784.84       4352.82       179.67 o
  -5   7  18       4709.25       4737.28       116.82 o
  -3   7  18       3233.79       3498.47       119.39 o
  -1   7  18       7260.64       7278.48       137.52 o
   1   7  18       7261.96       7471.77       137.13 o
   3   7  18       3235.12       3774.75       111.46 o
   5   7  18       4709.66       4594.08       113.10 o
   7   7  18       3787.50       4582.02       175.89 o
  -6   8  18       4356.99       4715.73       124.08 o
  -4   8  18      48433.14      47816.29       390.89 o
  -2   8  18       5233.71       5478.48       123.81 o
   0   8  18        315.98        345.59        40.35 o
   2   8  18       5233.25       5350.83       110.06 o
   4   8  18      48436.68      47681.61       367.38 o
   6   8  18       4360.83       4714.91       122.73 o
  -5   9  18      18072.61      17405.62       237.69 o
  -3   9  18      18268.40      18207.48       234.46 o
  -1   9  18      12974.05      12723.01       178.71 o
   1   9  18      12971.12      12775.76       174.58 o
   3   9  18      18266.91      17967.61       213.88 o
   5   9  18      18068.10      17165.75       218.86 o
  -4  10  18      15330.24      15132.33       226.09 o
  -2  10  18        685.35        742.41        65.42 o
   0  10  18       4138.83       4651.84       124.67 o
   2  10  18        685.27        624.25        51.64 o
   4  10  18      15325.31      15162.07       210.15 o
   0   1  19         28.71        104.75        25.53 o
  -1   2  19      20619.47      21515.01       241.18 o
   1   2  19      20600.55      21361.21       241.54 o
  -2   3  19      28316.42      29177.56       287.87 o
   0   3  19          5.70        110.11        33.77 o
   2   3  19      28330.81      29478.88       290.55 o
  -3   4  19        225.57        263.77        32.38 o
  -1   4  19        683.12        776.11        54.61 o
   1   4  19        680.50        654.85        53.12 o
   3   4  19        226.14        256.20        32.76 o
  -4   5  19        244.31        316.30        41.29 o
  -2   5  19      15376.37      15242.01       205.49 o
   0   5  19        256.30        240.96        34.09 o
   2   5  19      15366.20      14962.98       205.03 o
   4   5  19        242.69        295.26        33.19 o
  -5   6  19      17869.96      17343.33       219.00 o
  -3   6  19      31235.29      31442.77       316.32 o
  -1   6  19      25615.98      25015.51       271.99 o
   1   6  19      25618.29      25051.01       272.23 o
   3   6  19      31227.07      30572.34       299.10 o
   5   6  19      17879.66      17194.72       224.31 o
  -4   7  19       1313.42       1485.76        72.99 o
  -2   7  19      16803.05      16847.78       224.19 o
   0   7  19        823.43        911.89        57.08 o
   2   7  19      16813.37      16339.25       207.27 o
   4   7  19       1314.74       1459.68        71.38 o
  -3   8  19       1335.70       1256.95        79.32 o
  -1   8  19       1951.55       1902.64        90.30 o
   1   8  19       1947.84       1975.52        90.11 o
   3   8  19       1337.64       1453.04        75.66 o
   0   9  19        167.83        186.78        29.29 o
   0   0  20      30101.15      30617.03       589.46 o
  -2   2  20      14359.58      14759.77       300.18 o
   0   2  20      44928.83      45553.91       400.84 o
   2   2  20      14362.68      14510.07       297.10 o
  -1   3  20        314.44        565.21        47.65 o
   1   3  20        314.73        400.44        39.97 o
  -4   4  20      75660.28      78011.31       776.14 o
  -2   4  20        627.48        775.59        56.83 o
   0   4  20       2659.38       3259.19       122.37 o
   2   4  20        627.12        751.76        53.61 o
   4   4  20      75662.72      77865.59       805.94 o
  -3   5  20        599.72        672.74        53.77 o
  -1   5  20        688.57        616.47        46.73 o
   1   5  20        688.62        610.12        48.31 o
   3   5  20        598.54        711.32        51.21 o
  -2   6  20       8690.46       9199.20       171.05 o
   0   6  20      24450.95      24545.93       279.54 o
   2   6  20       8692.37       9246.02       164.10 o
   0   1  21        236.28        252.35        35.61 o
                                                
