# Supplementary material for: Deep hydration of an Li7–3x La3Zr2 M III x O12 solid-state electrolyte material: a case study on Al- and Ga-stabilized LLZO
Source: Acta Crystallogr C Struct Chem. 2021 Dec 6;78(Pt 1):1–6. doi: 10.1107/S2053229621012250 (PMC8725724; doi:10.1107/S2053229621012250)
Supplement: Supplementary file 4 [file c-78-00001-LLZO-Ga40-pristinesup4.hkl]

#
# h,k,l, Fc-squared, Fo-squared, sigma(Fo-squared), status flag
#
data_LLZO-Ga40-pristine
_shelx_title '  La3Zr2Li3O12: Ga40 in I -4 3 d/ plattiger xx 20.Juni 2016/ T = 298K'
_shelx_refln_list_code          4
_shelx_F_calc_maximum     1206.17
_exptl_crystal_F_000      2961.23
_reflns_d_resolution_high  0.5654

loop_
 _space_group_symop_operation_xyz
 'x, y, z'
 'x, -y, -z+1/2'
 '-x, -y+1/2, z'
 '-x, y+1/2, -z+1/2'
 'y+1/4, -x+3/4, -z+1/4'
 '-y+1/4, -x+3/4, z+3/4'
 '-y+3/4, x+3/4, -z+1/4'
 'y+3/4, x+3/4, z+3/4'
 'y, z, x'
 '-y, -z+1/2, x'
 'y, -z, -x+1/2'
 '-y, z+1/2, -x+1/2'
 'z+1/4, -y+3/4, -x+1/4'
 'z+1/4, y+1/4, x+1/4'
 '-z+3/4, y+3/4, -x+1/4'
 '-z+3/4, -y+1/4, x+1/4'
 'z, x, y'
 '-z+1/2, x, -y'
 '-z, -x+1/2, y'
 'z+1/2, -x+1/2, -y'
 'x+3/4, z+3/4, y+3/4'
 'x+3/4, -z+1/4, -y+3/4'
 '-x+3/4, z+3/4, -y+1/4'
 '-x+1/4, -z+3/4, y+3/4'
 'x+1/2, y+1/2, z+1/2'
 'x+1/2, -y+1/2, -z+1'
 '-x+1/2, -y+1, z+1/2'
 '-x+1/2, y+1, -z+1'
 'y+3/4, -x+5/4, -z+3/4'
 '-y+3/4, -x+5/4, z+5/4'
 '-y+5/4, x+5/4, -z+3/4'
 'y+5/4, x+5/4, z+5/4'
 'y+1/2, z+1/2, x+1/2'
 '-y+1/2, -z+1, x+1/2'
 'y+1/2, -z+1/2, -x+1'
 '-y+1/2, z+1, -x+1'
 'z+3/4, -y+5/4, -x+3/4'
 'z+3/4, y+3/4, x+3/4'
 '-z+5/4, y+5/4, -x+3/4'
 '-z+5/4, -y+3/4, x+3/4'
 'z+1/2, x+1/2, y+1/2'
 '-z+1, x+1/2, -y+1/2'
 '-z+1/2, -x+1, y+1/2'
 'z+1, -x+1, -y+1/2'
 'x+5/4, z+5/4, y+5/4'
 'x+5/4, -z+3/4, -y+5/4'
 '-x+5/4, z+5/4, -y+3/4'
 '-x+3/4, -z+5/4, y+5/4'

_cell_length_a    12.9669
_cell_length_b    12.9669
_cell_length_c    12.9669
_cell_angle_alpha  90.000
_cell_angle_beta   90.000
_cell_angle_gamma  90.000

_shelx_F_squared_multiplier     1.000

loop_
 _refln_index_h
 _refln_index_k
 _refln_index_l
 _refln_F_squared_calc
 _refln_F_squared_meas
 _refln_F_squared_sigma
 _refln_observed_status
  -1   1   2     114500.91     113502.40      1053.25 o
   1   1   2     114498.06     117138.72       848.06 o
   0   2   2      14996.70      13937.94       146.99 o
   0   1   3       2955.83       2810.11        41.48 o
  -1   2   3      99973.35     101828.72       422.44 o
   1   2   3      99974.98     102235.86       372.17 o
  -2   3   3      33754.25      32926.95       221.33 o
   2   3   3      33769.86      32685.30       240.23 o
   0   0   4     798344.44     730424.69     12549.06 o
  -2   2   4     485982.44     472949.22      4880.41 o
   0   2   4     552443.62     540246.06      3706.10 o
   2   2   4     485972.19     468635.91      2561.24 o
  -1   3   4      12362.81      13266.42        97.40 o
   1   3   4      12369.45      12950.56        93.05 o
  -4   4   4     430673.56     435152.44      5637.09 o
   0   4   4        517.01        351.74        88.20 o
   4   4   4     430648.97     437095.94      3578.94 o
   0   1   5       1118.33       1110.37        32.69 o
  -1   2   5     181725.25     187952.23       637.88 o
   1   2   5     181729.50     188073.73       655.13 o
  -2   3   5     130192.02     132138.19       509.85 o
   0   3   5       3629.24       3724.15        52.53 o
   2   3   5     130195.77     132547.22       493.13 o
  -3   4   5       4094.01       4063.84        63.42 o
  -1   4   5       1817.49       1858.53        42.94 o
   1   4   5       1816.72       1824.50        40.40 o
   3   4   5       4092.07       4020.03        55.52 o
  -2   5   5     118956.20     122175.41       717.58 o
   2   5   5     118959.19     122178.39       652.42 o
  -1   1   6     207017.25     211832.22      1072.61 o
   1   1   6     207008.50     210953.28      1195.19 o
   0   2   6      27924.00      28435.54       164.82 o
  -3   3   6      71425.67      72417.91       457.61 o
  -1   3   6      51784.74      51395.25       235.68 o
   1   3   6      51791.11      51992.82       249.72 o
   3   3   6      71432.19      71725.45       436.01 o
  -2   4   6     557921.62     544671.62      2887.32 o
   0   4   6     581748.44     571851.75      2655.37 o
   2   4   6     557917.38     549568.88      2323.34 o
  -5   5   6      82970.86      82105.32       431.36 o
  -3   5   6      39240.36      40183.52       195.45 o
  -1   5   6      72659.14      73549.96       294.48 o
   1   5   6      72661.80      73755.80       289.56 o
   3   5   6      39246.82      39818.39       177.93 o
   5   5   6      82972.16      81966.70       459.80 o
  -4   6   6     385231.09     391661.06      1515.65 o
   0   6   6        453.84        562.18        36.69 o
   4   6   6     385237.06     389571.88      1715.31 o
   0   1   7       5104.67       5015.36        67.89 o
  -1   2   7      80895.00      82506.29       351.36 o
   1   2   7      80888.21      82277.08       340.70 o
  -2   3   7      42451.86      42448.47       197.27 o
   0   3   7       7110.82       6905.50        69.80 o
   2   3   7      42447.68      42061.44       203.26 o
  -3   4   7      10339.84      10169.21        85.82 o
  -1   4   7       7619.00       7367.19        82.58 o
   1   4   7       7612.91       7435.72        70.06 o
   3   4   7      10330.84      10068.46        85.24 o
  -4   5   7       6360.52       6154.11        90.61 o
  -2   5   7      42003.61      42305.07       203.13 o
   0   5   7       1194.98       1265.40        39.51 o
   2   5   7      42006.07      42510.91       189.96 o
   4   5   7       6356.11       5967.52        72.52 o
  -5   6   7      82065.34      82060.89       337.07 o
  -3   6   7      57987.09      58321.67       250.08 o
  -1   6   7      31199.90      31283.34       167.81 o
   1   6   7      31186.94      31551.20       160.91 o
   3   6   7      57989.21      58785.74       254.14 o
   5   6   7      82070.03      82224.49       319.77 o
  -6   7   7      29559.98      29638.49       286.01 o
  -2   7   7      84599.27      84197.72       488.51 o
   2   7   7      84606.41      84912.09       453.60 o
   6   7   7      29564.36      29003.76       256.95 o
   0   0   8    1454847.00    1354613.88     21941.01 o
  -2   2   8      12690.40      12003.16       142.42 o
   0   2   8       2193.19       2416.59        59.63 o
   2   2   8      12687.60      12377.70       142.24 o
  -1   3   8        777.42        873.55        30.78 o
   1   3   8        776.45        871.42        32.03 o
  -4   4   8       8251.17       7911.58       125.99 o
  -2   4   8     300705.06     302436.75      1011.30 o
   0   4   8     437835.53     435267.34      1251.80 o
   2   4   8     300709.00     304802.06       863.08 o
   4   4   8       8257.61       8016.21       119.49 o
  -3   5   8      11882.23      11312.05       104.86 o
  -1   5   8       5060.74       4893.76        69.20 o
   1   5   8       5062.59       5018.45        71.95 o
   3   5   8      11873.61      11129.83        98.91 o
  -6   6   8        395.25        463.88        47.73 o
  -4   6   8     234513.55     238555.22       740.02 o
  -2   6   8        761.98       1054.30        48.52 o
   0   6   8         30.80         61.08        22.46 o
   2   6   8        759.08       1081.07        49.62 o
   4   6   8     234514.44     237872.72       740.31 o
   6   6   8        393.00        593.77        49.98 o
  -5   7   8        701.77        827.53        41.25 o
  -3   7   8       6282.72       6128.44        89.11 o
  -1   7   8       2763.88       2713.19        62.79 o
   1   7   8       2766.55       2841.37        60.80 o
   3   7   8       6279.71       6079.47        93.39 o
   5   7   8        700.70        916.02        41.72 o
  -8   8   8     772172.25     798229.88      8051.10 o
  -4   8   8     236048.17     241751.11      1124.57 o
   0   8   8    1039151.00    1033251.31      5834.96 o
   4   8   8     236052.28     240593.80      1119.33 o
   8   8   8     772189.19     790264.88      6358.74 o
   0   1   9       2297.71       2368.76        50.41 o
  -1   2   9      55675.52      55856.95       245.76 o
   1   2   9      55679.88      56307.30       231.64 o
  -2   3   9      71721.47      72789.73       280.53 o
   0   3   9          4.25        160.42        20.29 o
   2   3   9      71720.00      72899.80       281.05 o
  -3   4   9       2493.16       2705.79        57.42 o
  -1   4   9       8628.59       8335.72        87.49 o
   1   4   9       8635.46       8336.08        85.20 o
   3   4   9       2494.21       2647.47        56.44 o
  -4   5   9       4039.85       3841.26        76.68 o
  -2   5   9      44290.20      43644.30       210.27 o
   0   5   9       5637.58       5413.88        77.76 o
   2   5   9      44291.88      44009.80       212.63 o
   4   5   9       4039.68       3859.03        74.72 o
  -5   6   9      45908.60      46012.74       252.69 o
  -3   6   9      55104.80      54689.76       263.47 o
  -1   6   9      53268.16      52504.20       240.22 o
   1   6   9      53267.82      53138.11       247.04 o
   3   6   9      55099.84      54513.37       267.94 o
   5   6   9      45903.93      45591.62       254.56 o
  -6   7   9      52347.19      51780.26       295.41 o
  -4   7   9       7156.36       6995.31       105.06 o
  -2   7   9      36022.54      35711.23       207.53 o
   0   7   9       6857.80       6620.24        96.45 o
   2   7   9      36026.11      36029.54       206.21 o
   4   7   9       7158.89       6949.69       108.24 o
   6   7   9      52350.98      52089.78       295.03 o
  -7   8   9       5239.33       5316.45       111.75 o
  -5   8   9       4361.77       4296.44        91.54 o
  -3   8   9        308.14        378.59        32.96 o
  -1   8   9       5700.49       5609.11       100.58 o
   1   8   9       5705.56       5517.35        94.17 o
   3   8   9        308.33        328.74        27.77 o
   5   8   9       4357.74       4288.20        93.89 o
   7   8   9       5242.50       5164.12       116.75 o
  -6   9   9      17179.75      17414.92       232.60 o
  -2   9   9      64495.29      64177.05       454.22 o
   2   9   9      64492.50      64080.05       440.88 o
   6   9   9      17168.78      17150.12       244.77 o
  -1   1  10      29799.02      30127.50       261.11 o
   1   1  10      29798.43      29883.06       234.81 o
   0   2  10       4349.37       4304.71        74.99 o
  -3   3  10      52387.12      51893.11       337.72 o
  -1   3  10      40967.98      40495.45       203.90 o
   1   3  10      40966.86      40801.42       205.01 o
   3   3  10      52382.62      51484.82       353.59 o
  -2   4  10     327375.25     329931.03       950.79 o
   0   4  10     302335.34     301895.44       878.50 o
   2   4  10     327373.94     331399.84       944.17 o
  -5   5  10      37005.39      36880.91       337.59 o
  -3   5  10      44599.59      44375.38       232.68 o
  -1   5  10      55558.88      54003.62       255.56 o
   1   5  10      55562.81      54501.91       262.83 o
   3   5  10      44598.78      44719.43       233.89 o
   5   5  10      36999.38      37116.37       337.10 o
  -4   6  10     252243.59     254140.59       831.67 o
  -2   6  10       2397.88       2588.98        77.36 o
   0   6  10        316.24        443.48        31.06 o
   2   6  10       2397.90       2514.39        62.80 o
   4   6  10     252237.80     254807.83       868.72 o
  -7   7  10      29456.28      29232.58       327.29 o
  -5   7  10      33115.81      32566.24       228.28 o
  -3   7  10      37592.55      36970.45       237.59 o
  -1   7  10      46868.60      45816.41       249.31 o
   1   7  10      46864.34      46015.77       250.69 o
   3   7  10      37592.83      37345.95       229.96 o
   5   7  10      33123.36      33088.89       233.20 o
   7   7  10      29450.70      29301.41       331.92 o
  -6   8  10       3054.18       3115.08        88.11 o
  -4   8  10     215534.66     218576.45       788.10 o
  -2   8  10       2665.03       2726.35        75.54 o
   0   8  10        356.82        566.00        37.14 o
   2   8  10       2666.27       2995.95        73.80 o
   4   8  10     215536.59     219367.08       789.11 o
   6   8  10       3055.76       3223.88        87.60 o
  -9   9  10      33622.50      34082.34       401.06 o
  -7   9  10      30692.45      30786.57       247.83 o
  -5   9  10      22365.79      22313.49       203.95 o
  -3   9  10      27799.97      27598.99       213.37 o
  -1   9  10      32648.64      32595.24       230.31 o
   1   9  10      32651.16      32447.13       222.89 o
   3   9  10      27797.79      27939.47       208.03 o
   5   9  10      22365.95      22503.45       204.58 o
   7   9  10      30691.93      31053.83       274.10 o
   9   9  10      33621.23      33833.31       453.96 o
  -8  10  10        436.25        358.48        65.36 o
  -4  10  10     209161.22     209961.88      1183.89 o
   0  10  10      16108.11      15722.65       237.58 o
   4  10  10     209155.75     210545.42      1178.89 o
   8  10  10        434.81        564.31        69.15 o
   0   1  11       5377.51       5292.28        85.92 o
  -1   2  11      63554.51      62831.86       289.28 o
   1   2  11      63561.05      62850.33       276.73 o
  -2   3  11      49367.92      49257.68       256.97 o
   0   3  11       2394.77       2504.51        62.29 o
   2   3  11      49370.49      48708.94       238.67 o
  -3   4  11       2521.81       2618.07        70.79 o
  -1   4  11       6401.46       6259.33        97.70 o
   1   4  11       6395.98       6313.75        93.80 o
   3   4  11       2523.16       2441.24        62.71 o
  -4   5  11       6338.85       6315.14       119.56 o
  -2   5  11      42970.24      42929.66       252.40 o
   0   5  11       9497.23       8980.52       106.74 o
   2   5  11      42974.20      42823.14       235.47 o
   4   5  11       6336.84       6132.98       108.16 o
  -5   6  11      38245.16      37753.73       259.11 o
  -3   6  11      73613.58      72803.46       357.47 o
  -1   6  11      39683.91      39624.12       237.56 o
   1   6  11      39684.11      39964.00       236.15 o
   3   6  11      73626.64      73120.41       358.89 o
   5   6  11      38241.69      37897.27       254.48 o
  -6   7  11      29986.90      29943.81       239.66 o
  -4   7  11      12655.94      12226.81       147.09 o
  -2   7  11      45556.27      45551.98       270.20 o
   0   7  11      13193.36      12493.25       135.66 o
   2   7  11      45556.04      45462.06       274.12 o
   4   7  11      12643.65      12155.89       142.61 o
   6   7  11      29986.46      30174.56       237.69 o
  -7   8  11       7985.90       7871.29       152.03 o
  -5   8  11       6271.00       6420.17       126.46 o
  -3   8  11       1315.26       1451.25        62.30 o
  -1   8  11       4112.90       4332.80       101.34 o
   1   8  11       4110.20       4103.00        91.92 o
   3   8  11       1316.12       1314.17        55.00 o
   5   8  11       6277.50       6086.22       120.39 o
   7   8  11       7979.66       7959.69       150.34 o
  -8   9  11       1072.63       1220.95        66.04 o
  -6   9  11      22850.52      22708.61       218.84 o
  -4   9  11       1181.94       1347.89        63.20 o
  -2   9  11      44480.91      43863.08       293.55 o
   0   9  11        149.18        287.50        33.20 o
   2   9  11      44483.78      45143.83       278.58 o
   4   9  11       1180.57       1277.87        57.29 o
   6   9  11      22859.68      22913.32       214.92 o
   8   9  11       1072.24       1220.71        68.02 o
  -9  10  11      33663.03      33153.78       312.50 o
  -7  10  11      23931.73      24242.69       246.91 o
  -5  10  11      20134.91      19754.88       209.82 o
  -3  10  11      28149.80      27888.53       240.20 o
  -1  10  11      28947.41      28605.79       243.33 o
   1  10  11      28943.62      28754.06       228.49 o
   3  10  11      28149.65      28102.12       234.49 o
   5  10  11      20132.55      19891.25       206.46 o
   7  10  11      23930.08      23889.15       252.95 o
   9  10  11      33666.50      33424.96       345.42 o
 -10  11  11      30066.89      29865.34       570.32 o
  -6  11  11      30234.78      29930.78       394.20 o
  -2  11  11      32322.17      32740.63       399.01 o
   2  11  11      32317.69      33119.96       371.83 o
   6  11  11      30229.03      30625.71       395.21 o
  10  11  11      30060.03      31316.00       698.20 o
   0   0  12     233687.91     233321.94      1432.31 o
  -2   2  12     276857.31     276487.41      1323.50 o
   0   2  12     214291.94     214798.66       737.33 o
   2   2  12     276858.19     277086.97      1260.70 o
  -1   3  12       3818.19       3734.64        80.29 o
   1   3  12       3821.46       3805.93        80.65 o
  -4   4  12     136546.62     138690.70       831.90 o
  -2   4  12        306.26        421.26        35.59 o
   0   4  12       5443.19       5394.36        99.49 o
   2   4  12        305.91        472.88        32.39 o
   4   4  12     136549.88     137312.70       751.24 o
  -3   5  12       3736.32       3480.39        90.60 o
  -1   5  12        180.56        388.55        56.73 o
   1   5  12        180.69        328.62        40.41 o
   3   5  12       3739.68       3687.59        88.11 o
  -6   6  12     173359.69     175706.06      1053.11 o
  -4   6  12         92.62        299.73        38.03 o
  -2   6  12     186209.47     186695.77       729.25 o
   0   6  12     164521.56     165851.84       645.57 o
   2   6  12     186212.94     188372.45       708.14 o
   4   6  12         92.33        234.57        33.95 o
   6   6  12     173357.64     174058.89      1030.82 o
  -5   7  12        904.09        943.78        54.30 o
  -3   7  12       5311.15       5096.56       115.66 o
  -1   7  12       1043.61       1144.65        56.47 o
   1   7  12       1044.31       1072.26        48.82 o
   3   7  12       5318.53       5228.74       115.60 o
   5   7  12        903.38        968.60        50.54 o
  -8   8  12     158346.31     156739.58      1024.76 o
  -6   8  12     140328.12     141516.88       653.85 o
  -4   8  12        452.33        662.05        49.68 o
  -2   8  12     154383.53     155753.94       684.51 o
   0   8  12     200350.81     199959.23       789.37 o
   2   8  12     154381.69     156761.92       658.99 o
   4   8  12        450.14        667.67        46.58 o
   6   8  12     140323.88     141324.08       640.48 o
   8   8  12     158346.80     156278.06      1047.69 o
  -7   9  12       5314.92       5224.73       132.55 o
  -5   9  12       1986.53       1917.91        81.71 o
  -3   9  12        535.82        547.70        46.48 o
  -1   9  12       1079.41       1208.65        61.72 o
   1   9  12       1080.79       1123.59        55.33 o
   3   9  12        535.42        608.23        47.24 o
   5   9  12       1984.40       2024.85        73.35 o
   7   9  12       5318.37       5229.61       134.16 o
 -10  10  12      86255.45      85131.29      1130.94 o
  -8  10  12      92525.53      91857.71       618.82 o
  -6  10  12     141643.66     139877.42       685.74 o
  -4  10  12        357.96        638.24        71.33 o
  -2  10  12     161980.41     161609.62       703.67 o
   0  10  12     126959.17     128558.24       615.89 o
   2  10  12     161983.28     162767.53       705.71 o
   4  10  12        358.28        547.35        72.77 o
   6  10  12     141642.84     141618.06       696.79 o
   8  10  12      92523.50      92580.08       746.70 o
  10  10  12      86255.64      85392.36      1241.62 o
  -9  11  12        478.52        474.56        80.86 o
  -7  11  12       6245.66       6223.33       182.14 o
  -5  11  12       3635.94       3549.77       108.70 o
  -3  11  12        730.62        795.61        56.63 o
  -1  11  12       5394.88       5346.86       135.31 o
   1  11  12       5388.82       5413.02       127.96 o
   3  11  12        730.40        703.75        50.88 o
   5  11  12       3636.63       3782.45       116.49 o
   7  11  12       6246.53       6370.16       203.26 o
   9  11  12        479.55        523.02        81.79 o
 -12  12  12      46857.93      46500.62      1435.66 o
  -8  12  12       2268.29       2335.52       206.44 o
  -4  12  12      98649.86      98761.88       903.27 o
   0  12  12       2717.04       3089.13       144.69 o
   4  12  12      98655.58     100138.08       878.94 o
   8  12  12       2269.68       2473.23       217.91 o
  12  12  12      46851.46      47019.02      1602.66 o
   0   1  13       3254.22       3198.63        80.66 o
  -1   2  13      26467.56      26552.46       206.17 o
   1   2  13      26458.37      26296.98       197.13 o
  -2   3  13      47200.69      46924.11       290.07 o
   0   3  13       4511.49       4454.53        99.55 o
   2   3  13      47202.64      46811.06       278.36 o
  -3   4  13       6152.98       5878.42       123.78 o
  -1   4  13       2317.36       2407.44        76.66 o
   1   4  13       2318.34       2309.61        70.19 o
   3   4  13       6147.94       6188.48       110.99 o
  -4   5  13       1798.84       1881.68        72.32 o
  -2   5  13      21305.54      21371.88       199.24 o
   0   5  13       1862.14       2045.31        69.30 o
   2   5  13      21297.19      21150.37       182.30 o
   4   5  13       1800.47       1936.46        70.58 o
  -5   6  13      33030.93      32291.51       263.25 o
  -3   6  13      21296.92      21439.47       206.23 o
  -1   6  13      26990.35      26576.24       224.17 o
   1   6  13      26988.39      26820.22       219.15 o
   3   6  13      21296.75      21286.67       192.13 o
   5   6  13      33033.46      33055.38       261.93 o
  -6   7  13      33551.47      33499.02       273.63 o
  -4   7  13       1101.37       1237.31        67.86 o
  -2   7  13      42341.78      41602.97       312.83 o
   0   7  13         63.54        127.15        30.98 o
   2   7  13      42339.85      42097.61       302.69 o
   4   7  13       1102.00       1325.92        62.96 o
   6   7  13      33553.55      33358.23       270.80 o
  -7   8  13        964.85       1016.86        61.53 o
  -5   8  13       1450.68       1646.58        74.39 o
  -3   8  13       6393.90       6149.03       146.27 o
  -1   8  13       2685.31       2725.24        92.08 o
   1   8  13       2683.81       2799.78        93.05 o
   3   8  13       6398.07       6132.46       134.82 o
   5   8  13       1451.94       1550.84        68.04 o
   7   8  13        965.44       1039.27        58.57 o
  -8   9  13       4721.22       4750.67       156.68 o
  -6   9  13      27680.85      27585.66       274.23 o
  -4   9  13       6143.34       6086.28       145.87 o
  -2   9  13      25637.96      25259.45       259.86 o
   0   9  13       5431.07       5873.16       135.07 o
   2   9  13      25638.21      25644.92       241.18 o
   4   9  13       6145.73       6067.63       135.61 o
   6   9  13      27683.79      27800.75       259.68 o
   8   9  13       4722.44       4459.21       173.96 o
  -9  10  13      16793.73      16533.61       328.86 o
  -7  10  13      19856.48      20303.17       306.40 o
  -5  10  13      22762.01      22357.08       242.51 o
  -3  10  13      20885.85      20602.64       235.63 o
  -1  10  13      28608.21      28132.41       270.41 o
   1  10  13      28609.70      28857.26       266.95 o
   3  10  13      20887.43      20737.19       220.43 o
   5  10  13      22761.83      22444.00       230.22 o
   7  10  13      19855.33      20219.64       314.13 o
   9  10  13      16796.01      16986.66       350.33 o
 -10  11  13      13575.48      13972.90       356.30 o
  -8  11  13       6466.78       6360.39       227.43 o
  -6  11  13      14654.76      15004.12       292.13 o
  -4  11  13       9970.28       9927.59       219.26 o
  -2  11  13      26853.86      26923.54       273.99 o
   0  11  13       8369.10       8239.45       169.89 o
   2  11  13      26852.19      26412.71       267.47 o
   4  11  13       9976.07      10122.89       208.51 o
   6  11  13      14652.21      14989.74       292.78 o
   8  11  13       6466.07       6796.96       247.74 o
  10  11  13      13578.05      13683.46       401.62 o
 -11  12  13       4818.74       4552.91       220.58 o
  -9  12  13       3604.28       3597.17       179.47 o
  -7  12  13       1392.03       1280.26       112.23 o
  -5  12  13       1134.64       1008.54        98.93 o
  -3  12  13       3957.34       4119.56       165.68 o
  -1  12  13       2751.17       2944.56       124.76 o
   1  12  13       2752.62       2698.43       117.47 o
   3  12  13       3953.24       4061.47       163.50 o
   5  12  13       1133.67       1134.08       101.14 o
   7  12  13       1391.44       1325.89       105.12 o
   9  12  13       3600.19       3689.70       194.15 o
  11  12  13       4821.44       5130.35       260.26 o
 -10  13  13      19064.33      18951.76       581.37 o
  -6  13  13      31041.30      31273.04       637.97 o
  -2  13  13      28029.93      29239.47       578.99 o
   2  13  13      28033.90      27399.26       590.09 o
   6  13  13      31035.32      30569.65       639.47 o
  10  13  13      19064.69      19644.37       589.38 o
  -1   1  14      24684.65      24269.68       304.22 o
   1   1  14      24682.22      24381.78       282.43 o
   0   2  14       2978.44       2985.31        85.33 o
  -3   3  14      23968.48      24068.20       317.38 o
  -1   3  14      34480.08      34104.40       257.00 o
   1   3  14      34480.28      34087.61       248.10 o
   3   3  14      23966.12      23584.93       329.42 o
  -2   4  14     218220.75     218821.23       914.33 o
   0   4  14     153276.70     152917.53       659.93 o
   2   4  14     218226.62     218254.19       851.26 o
  -5   5  14      16772.84      16336.60       278.72 o
  -3   5  14      26083.98      25940.61       235.46 o
  -1   5  14      13237.37      13191.04       173.07 o
   1   5  14      13240.19      13281.19       158.19 o
   3   5  14      26078.68      25725.96       221.09 o
   5   5  14      16772.27      16251.58       276.80 o
  -4   6  14     147669.72     148065.89       702.96 o
  -2   6  14        731.68        861.96        55.74 o
   0   6  14        544.16        672.63        48.50 o
   2   6  14        731.64        975.75        68.29 o
   4   6  14     147670.94     146750.25       662.83 o
  -7   7  14      37040.09      36313.37       426.38 o
  -5   7  14      20514.72      20553.18       227.20 o
  -3   7  14      21285.55      21096.45       236.81 o
  -1   7  14      24807.71      24690.33       241.95 o
   1   7  14      24809.95      24259.39       239.26 o
   3   7  14      21286.77      20908.19       216.43 o
   5   7  14      20514.57      20020.79       217.32 o
   7   7  14      37032.61      36138.29       423.00 o
  -6   8  14       1868.35       1896.50        83.68 o
  -4   8  14     127220.00     125881.74       679.95 o
  -2   8  14        124.98        470.51        78.84 o
   0   8  14       2891.65       3111.99       104.06 o
   2   8  14        123.68        198.05        37.81 o
   4   8  14     127222.23     126525.71       627.84 o
   6   8  14       1866.66       1995.74        85.65 o
  -9   9  14      20930.93      21199.99       475.58 o
  -7   9  14       9023.14       9089.52       263.20 o
  -5   9  14      21894.51      21860.88       261.23 o
  -3   9  14      22788.87      22403.49       255.54 o
  -1   9  14      17541.71      17610.71       216.76 o
   1   9  14      17540.82      17706.12       218.07 o
   3   9  14      22788.37      22467.37       235.87 o
   5   9  14      21894.90      21714.02       235.15 o
   7   9  14       9024.45       9120.71       246.99 o
   9   9  14      20928.61      20719.52       508.30 o
  -8  10  14        476.70        708.13       106.45 o
  -6  10  14        971.07        898.39        97.92 o
  -4  10  14     109602.24     106638.62       753.65 o
  -2  10  14        194.61        349.29        46.29 o
   0  10  14       1401.65       1576.30        77.07 o
   2  10  14        194.60        385.67        46.08 o
   4  10  14     109605.44     107824.97       640.49 o
   6  10  14        971.02       1188.84       102.29 o
   8  10  14        475.92        525.15        79.60 o
 -11  11  14      13683.81      13979.43       552.35 o
  -9  11  14      14126.30      13894.90       348.45 o
  -7  11  14      12785.68      12909.45       325.31 o
  -5  11  14      20100.40      20842.16       359.46 o
  -3  11  14      14775.55      14775.41       323.67 o
  -1  11  14      19631.00      19543.37       303.98 o
   1  11  14      19630.71      19781.41       293.17 o
   3  11  14      14773.27      15061.65       304.11 o
   5  11  14      20099.96      20289.01       336.21 o
   7  11  14      12786.64      13265.28       354.46 o
   9  11  14      14126.61      14630.07       370.70 o
  11  11  14      13681.21      13863.58       559.11 o
 -10  12  14      77709.08      75927.67       785.96 o
  -8  12  14      75465.59      76116.61       741.22 o
  -6  12  14     100074.12      99598.77       888.46 o
  -4  12  14        193.39        326.17        81.67 o
  -2  12  14      88850.53      86482.99       780.29 o
   0  12  14     100995.34     101157.76       836.55 o
   2  12  14      88847.81      87340.54       824.12 o
   4  12  14        193.27        354.23       102.50 o
   6  12  14     100074.64      99820.09       910.83 o
   8  12  14      75471.33      75473.37       796.06 o
  10  12  14      77709.79      77041.18       833.72 o
 -11  13  14      12249.34      12583.92       375.69 o
  -9  13  14       9028.16       9280.36       301.97 o
  -7  13  14      17892.03      17610.22       394.46 o
  -5  13  14      14168.68      14070.75       393.85 o
  -3  13  14      17829.64      18294.17       366.49 o
  -1  13  14      16004.85      16532.60       343.03 o
   1  13  14      16004.26      16573.65       395.00 o
   3  13  14      17829.84      18204.08       383.58 o
   5  13  14      14168.95      14799.41       351.23 o
   7  13  14      17892.37      18330.02       412.86 o
   9  13  14       9027.89       8884.89       313.75 o
  11  13  14      12248.33      12887.73       389.89 o
  -8  14  14       1449.25       1362.62       196.41 o
  -4  14  14      87700.98      87886.99      1259.82 o
   0  14  14        187.50        513.94       198.45 o
   4  14  14      87705.50      84907.79      1233.57 o
   8  14  14       1450.96       1770.24       208.78 o
   0   1  15       3159.60       3132.34        95.90 o
  -1   2  15      41454.84      41137.48       303.05 o
   1   2  15      41449.39      41338.59       295.55 o
  -2   3  15      47234.97      46917.23       352.14 o
   0   3  15       8293.30       8393.83       151.47 o
   2   3  15      47237.73      46407.60       318.66 o
  -3   4  15       8669.60       8838.10       176.33 o
  -1   4  15       3932.04       3907.32       114.05 o
   1   4  15       3932.07       4139.80       110.71 o
   3   4  15       8671.20       8403.63       166.07 o
  -4   5  15       2364.86       2525.97        95.31 o
  -2   5  15      29575.51      29247.30       275.45 o
   0   5  15       2285.98       2423.33        88.89 o
   2   5  15      29575.27      29255.39       275.52 o
   4   5  15       2367.91       2469.86        96.03 o
  -5   6  15      25877.12      25601.07       263.39 o
  -3   6  15      28820.11      28694.16       275.70 o
  -1   6  15      26574.78      26536.70       277.71 o
   1   6  15      26573.85      26680.46       256.82 o
   3   6  15      28819.02      28228.77       271.10 o
   5   6  15      25874.49      25725.23       256.10 o
  -6   7  15      35618.31      36454.86       387.05 o
  -4   7  15        913.55       1003.82        63.40 o
  -2   7  15      38585.06      38337.43       335.07 o
   0   7  15       1362.89       1565.04        78.92 o
   2   7  15      38586.68      37854.85       321.75 o
   4   7  15        913.35        960.56        62.16 o
   6   7  15      35613.88      35423.75       334.37 o
  -7   8  15       1002.70       1127.52        97.00 o
  -5   8  15       2125.57       2379.24       121.72 o
  -3   8  15       6294.10       6218.61       163.22 o
  -1   8  15       5977.35       6104.59       166.03 o
   1   8  15       5969.54       5815.88       154.26 o
   3   8  15       6294.96       6222.23       149.41 o
   5   8  15       2123.52       2326.97       101.01 o
   7   8  15       1001.03       1059.97        86.45 o
  -8   9  15       6260.13       6080.98       226.42 o
  -6   9  15      25595.56      25573.58       421.77 o
  -4   9  15       6828.10       6812.60       222.17 o
  -2   9  15      17345.58      16991.27       286.94 o
   0   9  15       8578.38       8671.70       204.74 o
   2   9  15      17345.00      17522.80       254.14 o
   4   9  15       6830.00       6828.06       189.36 o
   6   9  15      25599.86      26226.67       382.09 o
   8   9  15       6263.61       6048.53       220.56 o
  -9  10  15      10933.76      11201.77       311.45 o
  -7  10  15      19975.97      20057.61       386.01 o
  -5  10  15      20738.96      20307.42       379.93 o
  -3  10  15      20712.76      21051.68       361.34 o
  -1  10  15      25712.50      25711.74       367.88 o
   1  10  15      25711.16      25565.81       381.44 o
   3  10  15      20714.68      20887.67       348.02 o
   5  10  15      20737.78      20962.90       359.91 o
   7  10  15      19974.51      20315.29       353.91 o
   9  10  15      10934.10      10942.17       331.73 o
 -10  11  15       9173.79       9201.82       302.43 o
  -8  11  15       7817.45       8001.77       260.41 o
  -6  11  15      18502.86      18692.85       394.54 o
  -4  11  15       8496.44       8281.76       278.34 o
  -2  11  15      11935.02      12719.82       344.84 o
   0  11  15       8800.52       8718.08       292.47 o
   2  11  15      11935.20      11824.04       341.55 o
   4  11  15       8493.96       8703.22       267.98 o
   6  11  15      18502.60      18185.62       361.27 o
   8  11  15       7815.93       8236.34       296.77 o
  10  11  15       9170.80       9263.89       311.44 o
 -11  12  15       6888.78       7103.30       274.28 o
  -9  12  15       4368.16       4453.18       203.62 o
  -7  12  15        394.62        482.77        89.01 o
  -5  12  15       2485.33       2540.50       157.76 o
  -3  12  15       4141.31       4105.52       204.36 o
  -1  12  15       2410.33       2437.52       147.16 o
   1  12  15       2410.89       2610.42       163.80 o
   3  12  15       4142.84       4277.82       205.17 o
   5  12  15       2489.12       2538.84       144.40 o
   7  12  15        394.41        543.10        98.19 o
   9  12  15       4368.96       4650.07       224.95 o
  11  12  15       6887.58       7664.95       288.25 o
 -10  13  15      15469.22      15686.80       396.78 o
  -8  13  15       1134.40       1126.45       130.24 o
  -6  13  15      21651.14      22584.18       438.29 o
  -4  13  15        267.13        307.77        86.89 o
  -2  13  15      24835.57      23756.17       412.83 o
   0  13  15        198.92        345.71        85.10 o
   2  13  15      24835.57      23902.10       448.56 o
   4  13  15        266.64        227.03        73.10 o
   6  13  15      21650.21      21799.15       408.56 o
   8  13  15       1135.89       1325.71       123.53 o
  10  13  15      15470.90      15012.20       428.12 o
  -9  14  15      11255.85      12239.83       377.02 o
  -7  14  15      13096.45      12639.99       400.59 o
  -5  14  15      15903.38      16401.38       440.60 o
  -3  14  15       9105.96       9140.24       325.57 o
  -1  14  15      12328.21      12869.86       387.37 o
   1  14  15      12327.18      12088.61       399.06 o
   3  14  15       9107.69       9033.81       334.79 o
   5  14  15      15902.58      16195.43       403.50 o
   7  14  15      13095.50      13423.84       399.45 o
   9  14  15      11255.96      11604.98       391.77 o
  -6  15  15      14323.46      14581.69       642.91 o
  -2  15  15      17541.38      16685.38       559.18 o
   2  15  15      17538.44      17354.58       669.68 o
   6  15  15      14327.15      14543.43       676.13 o
   0   0  16     493368.50     498815.84      3696.23 o
  -2   2  16        720.97        698.60        76.26 o
   0   2  16       4019.43       4165.41       118.37 o
   2   2  16        721.41        662.13        72.83 o
  -1   3  16        893.45       1032.21        61.91 o
   1   3  16        892.32       1032.41        58.84 o
  -4   4  16        298.11        512.75       158.74 o
  -2   4  16     128042.62     127600.81       695.72 o
   0   4  16     125597.11     124244.05       640.00 o
   2   4  16     128041.98     128052.30       678.43 o
   4   4  16        300.31        750.59        97.85 o
  -3   5  16        839.02        884.96        61.78 o
  -1   5  16        445.71        412.00        45.79 o
   1   5  16        446.07        547.29        50.96 o
   3   5  16        838.81        782.28        60.74 o
  -6   6  16       5409.24       4890.72       261.87 o
  -4   6  16     100513.07     100974.45       736.97 o
  -2   6  16       1513.96       1474.70        80.04 o
   0   6  16        142.26        302.19        67.10 o
   2   6  16       1514.91       1537.58        78.64 o
   4   6  16     100511.00      99103.38       690.63 o
   6   6  16       5410.88       5479.58       260.25 o
  -5   7  16        611.18        604.47        88.25 o
  -3   7  16       2897.01       2860.92       140.37 o
  -1   7  16       1550.00       1402.03        92.09 o
   1   7  16       1551.34       1660.24        92.84 o
   3   7  16       2898.90       2846.26       126.53 o
   5   7  16        612.16        651.26        79.10 o
  -8   8  16     337542.47     345705.66      2817.49 o
  -6   8  16        451.02        582.27        82.25 o
  -4   8  16      99449.29      97943.73       898.34 o
  -2   8  16         49.17        206.33        81.70 o
   0   8  16     467133.53     475999.97      2605.66 o
   2   8  16         49.20        185.13        50.74 o
   4   8  16      99446.97      97738.23       794.19 o
   6   8  16        450.76        448.85        67.18 o
   8   8  16     337537.72     340593.25      2687.63 o
  -7   9  16       2097.35       2083.60       147.28 o
  -5   9  16       1248.72       1337.05       118.18 o
  -3   9  16        504.21        589.90        83.55 o
  -1   9  16       1137.02       1224.04       116.61 o
   1   9  16       1136.02       1113.44       102.49 o
   3   9  16        503.89        649.67        79.95 o
   5   9  16       1247.99       1451.15       106.58 o
   7   9  16       2097.42       2056.66       124.45 o
 -10  10  16         93.33         90.43       111.23 o
  -8  10  16         20.47        226.04        75.60 o
  -6  10  16       1364.92       1270.88       120.38 o
  -4  10  16      59733.30      59413.25       658.37 o
  -2  10  16       3054.47       3030.13       163.60 o
   0  10  16       1680.28       1776.11       154.63 o
   2  10  16       3054.88       3049.63       166.21 o
   4  10  16      59727.49      59283.59       611.63 o
   6  10  16       1364.62       1383.45       102.15 o
   8  10  16         20.32        221.34        82.12 o
  10  10  16         92.15        387.51       111.89 o
  -9  11  16        416.15        621.80        96.58 o
  -7  11  16       4490.63       4249.11       207.44 o
  -5  11  16       3576.94       3420.34       191.67 o
  -3  11  16        446.53        373.36        82.09 o
  -1  11  16       1795.86       1962.50       140.82 o
   1  11  16       1796.51       2016.73       145.31 o
   3  11  16        446.17        544.35        99.99 o
   5  11  16       3578.74       3288.00       173.81 o
   7  11  16       4494.16       4523.59       209.82 o
   9  11  16        416.65        644.46        88.35 o
 -10  12  16      58000.48      56437.73       708.51 o
  -8  12  16      64625.70      62555.59       742.18 o
  -6  12  16      55931.01      56297.23       703.72 o
  -4  12  16        317.59        362.80       140.53 o
  -2  12  16      64673.90      64811.23       720.56 o
   0  12  16      97031.86      96510.91       956.37 o
   2  12  16      64673.45      64564.21       708.45 o
   4  12  16        316.76        364.35        78.24 o
   6  12  16      55932.79      55310.76       684.94 o
   8  12  16      64625.40      64860.59       757.37 o
  10  12  16      58001.96      57659.41       723.74 o
  -9  13  16       2899.27       3063.62       182.24 o
  -7  13  16        329.74        404.75       110.64 o
  -5  13  16        381.82        307.49        87.84 o
  -3  13  16       2373.99       2382.98       160.74 o
  -1  13  16        726.77        927.64       110.05 o
   1  13  16        726.29        552.02       106.85 o
   3  13  16       2375.93       2467.63       169.91 o
   5  13  16        381.48        488.50        95.76 o
   7  13  16        329.65        370.12        79.40 o
   9  13  16       2897.87       3103.50       184.94 o
  -8  14  16        870.97        958.39       139.23 o
  -6  14  16        533.01        583.36       100.30 o
  -4  14  16      58303.98      58572.10       742.05 o
  -2  14  16       1747.00       1740.56       141.62 o
   0  14  16        626.73        806.90       114.75 o
   2  14  16       1747.51       1736.13       155.21 o
   4  14  16      58299.51      57658.82       776.14 o
   6  14  16        532.35        736.67       133.60 o
   8  14  16        871.17       1162.93       147.48 o
  -5  15  16       1582.99       1614.81       146.54 o
  -3  15  16       2578.75       2561.43       179.01 o
  -1  15  16       2050.72       1920.32       146.55 o
   1  15  16       2049.78       2182.67       174.03 o
   3  15  16       2578.78       2893.60       197.90 o
   5  15  16       1581.66       1386.39       125.60 o
   0  16  16     199243.81     201196.50      3134.27 o
   0   1  17       2340.22       2521.13        98.76 o
  -1   2  17      22594.23      22761.52       251.19 o
   1   2  17      22598.72      22854.95       258.34 o
  -2   3  17      28084.80      28011.15       296.76 o
   0   3  17       1222.12       1365.58        74.49 o
   2   3  17      28083.10      27490.36       291.56 o
  -3   4  17       1796.94       2016.80       127.10 o
  -1   4  17       3189.63       3319.29       131.24 o
   1   4  17       3188.10       3252.88       125.22 o
   3   4  17       1798.53       1687.23       101.26 o
  -4   5  17       4814.75       4845.67       202.93 o
  -2   5  17      22597.29      22497.05       331.90 o
   0   5  17       3420.95       3180.42       139.16 o
   2   5  17      22598.20      22694.29       333.03 o
   4   5  17       4819.60       4638.67       190.92 o
  -5   6  17      10494.69      10758.46       302.90 o
  -3   6  17      24865.48      24584.25       404.68 o
  -1   6  17      21213.95      20807.01       356.80 o
   1   6  17      21210.60      20829.77       326.78 o
   3   6  17      24863.45      24649.60       406.21 o
   5   6  17      10490.92      10743.08       311.60 o
  -6   7  17      21600.49      20676.96       386.44 o
  -4   7  17       6229.91       5797.27       247.71 o
  -2   7  17      19642.14      19426.15       378.58 o
   0   7  17       5896.53       5822.58       239.68 o
   2   7  17      19638.97      19595.34       365.98 o
   4   7  17       6235.18       6159.73       239.10 o
   6   7  17      21599.77      21183.63       387.44 o
  -7   8  17       5620.76       5358.12       241.01 o
  -5   8  17       3801.19       3979.09       203.01 o
  -3   8  17       1721.22       1671.73       133.38 o
  -1   8  17       3248.79       3094.45       186.06 o
   1   8  17       3246.73       3267.89       170.15 o
   3   8  17       1719.79       1815.96       123.85 o
   5   8  17       3803.02       3890.11       183.43 o
   7   8  17       5618.61       5478.20       213.42 o
  -8   9  17        539.83        563.25        97.52 o
  -6   9  17      21218.12      20329.97       423.67 o
  -4   9  17        798.98        822.30        92.86 o
  -2   9  17      22338.62      22234.75       441.21 o
   0   9  17        770.55        877.90       106.11 o
   2   9  17      22339.12      22469.91       391.59 o
   4   9  17        799.85        906.41       109.35 o
   6   9  17      21217.41      20771.77       370.96 o
   8   9  17        539.69        547.40        81.66 o
  -9  10  17      12278.11      12068.85       408.33 o
  -7  10  17      13696.88      13312.84       382.71 o
  -5  10  17      17371.83      16707.60       407.66 o
  -3  10  17      20298.40      20301.85       399.82 o
  -1  10  17      14001.46      14238.87       420.92 o
   1  10  17      14000.51      14335.84       375.63 o
   3  10  17      20302.60      20403.94       384.28 o
   5  10  17      17371.57      17273.00       369.67 o
   7  10  17      13695.69      14143.96       358.87 o
   9  10  17      12282.72      12479.89       395.83 o
 -10  11  17      14827.74      15271.16       456.21 o
  -8  11  17        384.99        650.75        90.17 o
  -6  11  17      24947.57      24964.12       455.98 o
  -4  11  17         54.72        240.69        80.87 o
  -2  11  17      18169.14      17768.74       423.26 o
   0  11  17         63.04        224.22        89.95 o
   2  11  17      18165.43      18836.23       385.61 o
   4  11  17         54.78        219.63        76.08 o
   6  11  17      24941.12      25293.48       446.80 o
   8  11  17        385.12        454.88        84.04 o
  10  11  17      14825.33      15354.09       454.55 o
  -9  12  17        526.16        500.69        95.05 o
  -7  12  17       3918.63       4213.98       212.90 o
  -5  12  17       3675.57       3378.06       199.52 o
  -3  12  17        779.69        920.15       111.63 o
  -1  12  17       2684.93       2614.27       184.18 o
   1  12  17       2682.84       2886.13       184.65 o
   3  12  17        780.60        967.85       102.95 o
   5  12  17       3676.65       3564.08       211.54 o
   7  12  17       3916.61       3963.40       206.11 o
   9  12  17        525.51        684.68        95.88 o
  -8  13  17       3907.52       4174.26       429.02 o
  -6  13  17      11205.22      10977.37       374.76 o
  -4  13  17       4930.86       4729.79       233.99 o
  -2  13  17      19260.62      20140.04       467.92 o
   0  13  17       6824.26       6728.00       389.15 o
   2  13  17      19261.01      19397.16       453.45 o
   4  13  17       4932.27       5253.92       246.09 o
   6  13  17      11204.38      10865.11       386.08 o
   8  13  17       3909.86       4604.45       455.69 o
  -5  14  17      12515.37      12885.07       422.25 o
  -3  14  17       9230.59       9378.30       328.75 o
  -1  14  17      14243.02      14238.57       476.67 o
   1  14  17      14243.51      14320.30       470.03 o
   3  14  17       9233.86      10156.43       358.29 o
   5  14  17      12516.49      13942.68       459.74 o
  -2  15  17      11280.79      10664.52       589.56 o
   0  15  17       7021.93       7553.08       362.03 o
   2  15  17      11281.42      11914.52       535.24 o
  -1   1  18      11639.56      12142.98       406.51 o
   1   1  18      11640.26      11491.17       421.82 o
   0   2  18        249.97        342.46        58.69 o
  -3   3  18      18974.77      18952.03       496.23 o
  -1   3  18      15929.22      15825.48       319.10 o
   1   3  18      15931.00      15480.41       319.55 o
   3   3  18      18970.92      18923.83       528.24 o
  -2   4  18     104537.45     104355.05       918.22 o
   0   4  18      73551.11      73746.01       736.79 o
   2   4  18     104537.53     102382.51       946.75 o
  -5   5  18       8334.14       8270.83       418.24 o
  -3   5  18       9795.77       9928.89       307.41 o
  -1   5  18       7314.00       7406.40       261.49 o
   1   5  18       7314.71       7201.27       264.27 o
   3   5  18       9796.27       9920.21       326.17 o
   5   5  18       8333.71       8297.04       506.65 o
  -4   6  18      97370.95      96647.88       975.06 o
  -2   6  18        346.76        486.23       102.27 o
   0   6  18       1473.78       1474.46       129.85 o
   2   6  18        346.75        443.55        86.18 o
   4   6  18      97369.20      95549.96       897.43 o
  -7   7  18      12889.77      13253.08       544.95 o
  -5   7  18      12793.02      12774.01       385.51 o
  -3   7  18      13444.58      13290.62       388.23 o
  -1   7  18      14251.58      13865.17       379.63 o
   1   7  18      14251.95      13894.41       373.55 o
   3   7  18      13445.65      13638.75       367.45 o
   5   7  18      12791.93      13351.26       357.51 o
   7   7  18      12892.53      11915.82       514.80 o
  -6   8  18       1080.26       1000.96       118.98 o
  -4   8  18      83020.70      80451.05       892.15 o
  -2   8  18        699.84        635.23        97.24 o
   0   8  18        528.64        579.83       108.60 o
   2   8  18        699.62        733.39       102.29 o
   4   8  18      83027.25      81649.25       859.82 o
   6   8  18       1080.32        998.17       103.22 o
  -9   9  18       6434.39       6364.50       409.25 o
  -7   9  18       8532.32       7900.04       304.97 o
  -5   9  18      10940.79      10430.71       343.73 o
  -3   9  18      12040.80      12059.74       408.49 o
  -1   9  18      10889.09      10979.67       370.23 o
   1   9  18      10890.99      10913.64       372.51 o
   3   9  18      12038.41      12023.02       381.30 o
   5   9  18      10938.92      11053.79       346.12 o
   7   9  18       8530.56       8716.81       283.71 o
   9   9  18       6433.38       6984.71       401.29 o
  -8  10  18         79.94        107.94        80.68 o
  -6  10  18        126.44        147.03       101.62 o
  -4  10  18      73340.86      72080.70       877.83 o
  -2  10  18        960.05       1324.61       130.54 o
   0  10  18        722.19        732.21       100.06 o
   2  10  18        960.05       1052.50       112.53 o
   4  10  18      73342.02      72417.30       822.86 o
   6  10  18        126.43        284.56        76.87 o
   8  10  18         80.70        193.00        86.35 o
  -9  11  18       9857.86       9571.85      2305.26 o
  -7  11  18       6445.55       6750.23       283.04 o
  -5  11  18       9437.57       9912.10       350.96 o
  -3  11  18       9156.84       8918.62       344.83 o
  -1  11  18       8726.10       8900.45       328.83 o
   1  11  18       8727.60       9625.60       352.09 o
   3  11  18       9156.69       9190.61       310.92 o
   5  11  18       9439.21       9825.37       358.29 o
   7  11  18       6446.57       7176.12       295.24 o
   9  11  18       9858.46       9453.50      1238.93 o
  -6  12  18      58949.51      57904.69       738.20 o
  -4  12  18        314.97        804.73       173.54 o
  -2  12  18      68674.97      68901.38       861.71 o
   0  12  18      75241.12      73408.23       868.09 o
   2  12  18      68671.50      67296.67       764.21 o
   4  12  18        314.89        708.58       105.24 o
   6  12  18      58948.81      58810.51       812.97 o
  -5  13  18      14295.16      14074.13       605.15 o
  -3  13  18       8081.13       8615.97       341.63 o
  -1  13  18      10749.77      10978.97       400.79 o
   1  13  18      10750.92      10839.50       391.26 o
   3  13  18       8081.85       7805.13       300.43 o
   5  13  18      14297.05      15262.50       645.05 o
  -2  14  18        293.76       1087.00       537.88 o
   0  14  18         63.04        432.69       180.29 o
   2  14  18        293.77        148.68       175.16 o
   0   1  19       4971.38       5344.85       225.50 o
  -1   2  19      16026.48      15985.83       359.94 o
   1   2  19      16021.58      16298.03       436.13 o
  -2   3  19      29041.10      28904.48       444.94 o
   0   3  19       2571.96       2822.44       166.20 o
   2   3  19      29038.89      29480.91       459.02 o
  -3   4  19       2255.11       2443.40       155.89 o
  -1   4  19       4155.67       4287.49       205.03 o
   1   4  19       4155.01       4047.16       207.35 o
   3   4  19       2255.14       2137.13       162.20 o
  -4   5  19       4823.61       4554.43       217.73 o
  -2   5  19      15140.72      15112.25       354.26 o
   0   5  19       4050.45       4312.66       220.88 o
   2   5  19      15142.67      15444.61       408.06 o
   4   5  19       4821.90       4338.06       234.32 o
  -5   6  19      12568.82      12546.45       371.11 o
  -3   6  19      19871.32      19717.15       412.46 o
  -1   6  19      24617.81      25047.63       454.09 o
   1   6  19      24611.10      24213.54       451.73 o
   3   6  19      19872.67      19872.12       424.95 o
   5   6  19      12570.02      13097.78       372.41 o
  -6   7  19      11419.01      11427.61       375.21 o
  -4   7  19       8467.67       8857.47       331.80 o
  -2   7  19      20163.77      20070.26       430.74 o
   0   7  19       7198.22       7360.04       288.95 o
   2   7  19      20161.45      19808.23       438.51 o
   4   7  19       8469.48       8527.68       310.03 o
   6   7  19      11417.59      11257.73       359.30 o
  -7   8  19       7142.24       7569.82       343.47 o
  -5   8  19       4904.73       4931.15       229.89 o
  -3   8  19       2770.02       2723.01       188.18 o
  -1   8  19       4098.87       4254.41       228.55 o
   1   8  19       4098.64       4016.91       222.69 o
   3   8  19       2772.79       2771.10       222.64 o
   5   8  19       4904.81       4726.14       229.59 o
   7   8  19       7144.96       6928.55       280.61 o
  -8   9  19       1548.30       1817.30       157.70 o
  -6   9  19      18180.48      18865.21       498.25 o
  -4   9  19       2091.19       2231.48       161.18 o
  -2   9  19      19289.15      19853.07       502.99 o
   0   9  19       1519.35       1538.49       143.69 o
   2   9  19      19289.55      19490.00       469.83 o
   4   9  19       2094.22       2408.63       177.85 o
   6   9  19      18180.20      18682.11       433.10 o
   8   9  19       1551.31       1852.95       175.29 o
  -7  10  19      12956.50      12822.89       394.25 o
  -5  10  19      15400.51      15527.62       437.41 o
  -3  10  19      13861.80      13978.47       455.72 o
  -1  10  19      10620.65      10918.46       375.50 o
   1  10  19      10619.17      10670.77       382.11 o
   3  10  19      13861.13      13498.09       428.14 o
   5  10  19      15402.95      15903.06       442.73 o
   7  10  19      12955.76      13010.79       403.36 o
  -6  11  19      15170.36      15353.69       610.73 o
  -4  11  19        507.72        901.84       125.94 o
  -2  11  19      19606.15      20257.10       490.96 o
   0  11  19        380.16        509.53        98.15 o
   2  11  19      19605.05      20872.42       460.48 o
   4  11  19        507.25        673.60       103.67 o
   6  11  19      15169.28      16739.92       635.97 o
  -3  12  19       1584.13       1884.94       181.74 o
  -1  12  19       2929.02       3153.60       192.66 o
   1  12  19       2929.02       3210.08       192.01 o
   3  12  19       1583.80       1829.67       168.95 o
   0   0  20     137230.91     134659.86      2525.89 o
  -2   2  20      84292.42      83475.71      1256.40 o
   0   2  20      80572.55      79644.11       882.53 o
   2   2  20      84295.23      85452.57      1589.55 o
  -1   3  20        269.95        413.02        83.55 o
   1   3  20        269.54        289.96        81.19 o
  -4   4  20      55582.00      57224.38      1029.33 o
  -2   4  20       1195.53       1345.26       121.28 o
   0   4  20       4370.45       4274.45       218.18 o
   2   4  20       1195.36       1231.76       128.70 o
   4   4  20      55573.32      56401.82      1170.35 o
  -3   5  20        523.57        442.04        83.07 o
  -1   5  20        300.76        457.18        92.65 o
   1   5  20        300.51        290.48        86.76 o
   3   5  20        523.61        482.64        92.33 o
  -6   6  20      62230.92      60008.12      1112.10 o
  -4   6  20       1604.27       1500.38       142.20 o
  -2   6  20      63008.81      63904.18       768.91 o
   0   6  20      42527.40      44087.44       690.08 o
   2   6  20      63011.55      62370.25       875.97 o
   4   6  20       1604.60       2045.19       162.26 o
   6   6  20      62235.08      61616.74      1092.59 o
  -5   7  20         76.74        235.50        81.94 o
  -3   7  20       2213.38       2084.99       167.16 o
  -1   7  20        597.36        931.47       112.70 o
   1   7  20        596.76        593.91        98.54 o
   3   7  20       2211.61       2280.54       183.23 o
   5   7  20         76.93        242.84        78.09 o
  -6   8  20      52167.05      52459.65       765.91 o
  -4   8  20        402.90        417.12       105.88 o
  -2   8  20      57271.29      57731.18       792.30 o
   0   8  20      81766.80      78104.91       942.84 o
   2   8  20      57273.56      58113.52       858.45 o
   4   8  20        402.01        626.27       100.85 o
   6   8  20      52168.12      52585.28       720.91 o
  -5   9  20        995.60       1313.39       124.88 o
  -3   9  20        205.34        241.07        81.53 o
  -1   9  20        569.99        717.18       105.33 o
   1   9  20        569.24        746.45       112.63 o
   3   9  20        205.51         72.56        85.66 o
   5   9  20        996.59        977.47       104.67 o
  -4  10  20        151.69        210.73       121.12 o
  -2  10  20      41844.16      42221.49       676.68 o
   0  10  20      47863.70      48813.44       780.70 o
   2  10  20      41844.55      42349.73       710.07 o
   4  10  20        151.88        250.93       116.85 o
  -1  11  20       1404.94       1889.14       314.04 o
   1  11  20       1406.36       2132.31       325.69 o
   0   1  21       1843.09       2066.76       157.28 o
  -1   2  21      16982.46      17157.21       441.56 o
   1   2  21      16984.32      17772.00       429.92 o
  -2   3  21      17169.12      17918.84       429.60 o
   0   3  21       5230.11       4943.89       254.31 o
   2   3  21      17171.20      17040.33       472.60 o
  -3   4  21       5244.47       5420.62       245.51 o
  -1   4  21       2354.14       2180.84       160.91 o
   1   4  21       2354.11       2225.33       186.39 o
   3   4  21       5248.97       4862.17       286.60 o
  -4   5  21       1597.88       1779.83       147.48 o
  -2   5  21      16103.69      17026.96       445.49 o
   0   5  21       1294.36       1451.68       139.36 o
   2   5  21      16102.24      16058.88       491.61 o
   4   5  21       1597.03       1762.52       180.62 o
  -5   6  21      12786.62      14025.24       465.77 o
  -3   6  21      16496.08      17586.12       460.35 o
  -1   6  21      19161.44      19490.96       485.19 o
   1   6  21      19158.90      19133.40       685.89 o
   3   6  21      16496.92      16399.25       566.36 o
   5   6  21      12785.88      13421.41       457.57 o
  -6   7  21      11364.06      12229.64       954.80 o
  -4   7  21        821.32        746.22       139.30 o
  -2   7  21      23263.54      22783.40       489.76 o
   0   7  21       1099.32       1242.02       135.25 o
   2   7  21      23259.16      23034.86       555.64 o
   4   7  21        820.86        723.73       133.22 o
   6   7  21      11359.06      12571.90      1997.17 o
  -3   8  21       4119.84       4380.43       276.26 o
  -1   8  21       3061.80       2855.03       196.30 o
   1   8  21       3063.10       3471.28       208.45 o
   3   8  21       4122.25       4317.57       262.52 o
  -2   9  21       9717.69      10594.25      2115.47 o
   0   9  21       4212.21       4008.93       691.06 o
  -1   1  22       3020.35       3320.94       286.30 o
   1   1  22       3021.38       3324.32       294.74 o
   0   2  22         86.38        104.99        99.08 o
  -3   3  22      14099.61      14900.12       654.26 o
  -1   3  22       6081.26       6488.25       299.38 o
   1   3  22       6080.90       6440.95       334.94 o
   3   3  22      14101.54      13807.33       743.80 o
  -2   4  22      59706.65      59621.91       818.24 o
   0   4  22      53886.31      52131.46       874.49 o
   2   4  22      59704.73      60858.62      1000.36 o
  -3   5  22       4565.32       4515.98       315.86 o
  -1   5  22       6431.30       6487.96       317.57 o
   1   5  22       6431.43       6264.11       342.14 o
   3   5  22       4564.39       4864.21       712.78 o
  -2   6  22         11.35         55.06       238.05 o
   0   6  22        160.01        383.45       148.99 o
   2   6  22         11.36        675.25       337.84 o
                                                
