# Supplementary material for: Deep hydration of an Li7–3x La3Zr2 M III x O12 solid-state electrolyte material: a case study on Al- and Ga-stabilized LLZO
Source: Acta Crystallogr C Struct Chem. 2021 Dec 6;78(Pt 1):1–6. doi: 10.1107/S2053229621012250 (PMC8725724; doi:10.1107/S2053229621012250)
Supplement: Supplementary file 5 [file c-78-00001-LLZO-Ga40-hydro-150Csup5.hkl]

#
# h,k,l, Fc-squared, Fo-squared, sigma(Fo-squared), status flag
#
data_LLZO-Ga40-hydro-150C
_shelx_title ' LLZO_Ga40_H150_28d_3_0m in I-43d'
_shelx_refln_list_code          4
_shelx_F_calc_maximum     1147.94
_exptl_crystal_F_000      2901.16
_reflns_d_resolution_high  0.5964

loop_
 _space_group_symop_operation_xyz
 'x, y, z'
 'x, -y, -z+1/2'
 '-x, -y+1/2, z'
 '-x, y+1/2, -z+1/2'
 'y+1/4, -x+3/4, -z+1/4'
 '-y+1/4, -x+3/4, z+3/4'
 '-y+3/4, x+3/4, -z+1/4'
 'y+3/4, x+3/4, z+3/4'
 'y, z, x'
 '-y, -z+1/2, x'
 'y, -z, -x+1/2'
 '-y, z+1/2, -x+1/2'
 'z+1/4, -y+3/4, -x+1/4'
 'z+1/4, y+1/4, x+1/4'
 '-z+3/4, y+3/4, -x+1/4'
 '-z+3/4, -y+1/4, x+1/4'
 'z, x, y'
 '-z+1/2, x, -y'
 '-z, -x+1/2, y'
 'z+1/2, -x+1/2, -y'
 'x+3/4, z+3/4, y+3/4'
 'x+3/4, -z+1/4, -y+3/4'
 '-x+3/4, z+3/4, -y+1/4'
 '-x+1/4, -z+3/4, y+3/4'
 'x+1/2, y+1/2, z+1/2'
 'x+1/2, -y+1/2, -z+1'
 '-x+1/2, -y+1, z+1/2'
 '-x+1/2, y+1, -z+1'
 'y+3/4, -x+5/4, -z+3/4'
 '-y+3/4, -x+5/4, z+5/4'
 '-y+5/4, x+5/4, -z+3/4'
 'y+5/4, x+5/4, z+5/4'
 'y+1/2, z+1/2, x+1/2'
 '-y+1/2, -z+1, x+1/2'
 'y+1/2, -z+1/2, -x+1'
 '-y+1/2, z+1, -x+1'
 'z+3/4, -y+5/4, -x+3/4'
 'z+3/4, y+3/4, x+3/4'
 '-z+5/4, y+5/4, -x+3/4'
 '-z+5/4, -y+3/4, x+3/4'
 'z+1/2, x+1/2, y+1/2'
 '-z+1, x+1/2, -y+1/2'
 '-z+1/2, -x+1, y+1/2'
 'z+1, -x+1, -y+1/2'
 'x+5/4, z+5/4, y+5/4'
 'x+5/4, -z+3/4, -y+5/4'
 '-x+5/4, z+5/4, -y+3/4'
 '-x+3/4, -z+5/4, y+5/4'

_cell_length_a    13.0672
_cell_length_b    13.0672
_cell_length_c    13.0672
_cell_angle_alpha  90.000
_cell_angle_beta   90.000
_cell_angle_gamma  90.000

_shelx_F_squared_multiplier     1.000

loop_
 _refln_index_h
 _refln_index_k
 _refln_index_l
 _refln_F_squared_calc
 _refln_F_squared_meas
 _refln_F_squared_sigma
 _refln_observed_status
  -1   1   2     144907.83     145626.88       996.42 o
   1   1   2     142463.67     146991.64      1145.34 o
   0   2   2      18246.45      18008.43       113.10 o
   0   1   3         47.56        303.03        12.90 o
  -1   2   3     109387.76     112121.16       335.81 o
   1   2   3     107858.99     110699.76       428.35 o
  -2   3   3      37766.30      41338.63       184.35 o
   2   3   3      44952.45      41736.54       190.33 o
   0   0   4     753279.38     730618.81     10289.34 o
  -2   2   4     435781.47     428214.19      3099.95 o
   0   2   4     527524.12     534644.62      3166.00 o
   2   2   4     433969.09     430170.31      3599.55 o
  -1   3   4       9206.32      10650.67        52.37 o
   1   3   4       9841.71      10744.61        55.42 o
  -4   4   4     422519.56     433162.78      3350.50 o
   0   4   4       2969.96       4185.86        51.82 o
   4   4   4     427131.25     434501.66      3277.63 o
   0   1   5         35.57        180.59        15.16 o
  -1   2   5     200695.69     205644.73       681.48 o
   1   2   5     197968.31     206266.02       600.43 o
  -2   3   5     136792.75     137315.02       327.23 o
   0   3   5        779.38        949.70        19.46 o
   2   3   5     136836.31     137470.80       338.96 o
  -3   4   5       2192.39       2116.57        25.07 o
  -1   4   5        257.92        372.89        16.73 o
   1   4   5        236.64        368.99        14.08 o
   3   4   5       1734.98       2121.25        27.21 o
  -2   5   5     162331.80     162145.28       505.04 o
   2   5   5     158704.83     161716.81       557.94 o
  -1   1   6     185950.84     187233.23       587.65 o
   1   1   6     185977.69     188116.17       581.13 o
   0   2   6      13222.01      14162.54        62.53 o
  -3   3   6      91531.08      88735.77       285.78 o
  -1   3   6      56960.20      59052.05       161.73 o
   1   3   6      59517.92      58994.15       154.29 o
   3   3   6      89315.83      88756.05       304.80 o
  -2   4   6     477987.34     479959.31      1333.22 o
   0   4   6     567275.62     570893.00      1980.38 o
   2   4   6     477475.03     482799.62      1462.61 o
  -5   5   6      81444.75      83199.52       303.32 o
  -3   5   6      38791.74      39228.25       115.11 o
  -1   5   6      69963.46      73084.88       182.08 o
   1   5   6      72937.95      72763.09       179.99 o
   3   5   6      38548.86      38969.73       118.04 o
   5   5   6      85460.23      82905.52       294.13 o
  -4   6   6     276117.81     284983.81       821.49 o
   0   6   6       1625.31       1639.77        36.10 o
   4   6   6     278451.59     285230.28       873.80 o
   0   1   7      37532.16      36228.84       112.43 o
  -1   2   7      75626.92      74756.34       183.15 o
   1   2   7      72409.93      74936.02       181.70 o
  -2   3   7      40181.18      43031.68       124.72 o
   0   3   7      34301.97      35588.34       110.13 o
   2   3   7      45461.09      43172.85       118.84 o
  -3   4   7      24157.13      22454.13        80.29 o
  -1   4   7      22488.75      22676.60        80.08 o
   1   4   7      21569.25      22502.46        81.38 o
   3   4   7      22250.25      22576.16        83.07 o
  -4   5   7      26168.89      25194.49        95.72 o
  -2   5   7      40160.68      40331.50       119.67 o
   0   5   7      27775.21      26392.75        93.50 o
   2   5   7      39145.02      40275.16       118.99 o
   4   5   7      24866.61      25048.52        92.96 o
  -5   6   7      87912.99      86624.88       230.33 o
  -3   6   7      73055.73      69933.95       191.65 o
  -1   6   7      33019.23      34543.57       111.20 o
   1   6   7      33976.59      34488.38       112.99 o
   3   6   7      69745.44      69222.58       189.61 o
   5   6   7      89033.89      86370.09       235.93 o
  -6   7   7      32503.84      30773.53       185.12 o
  -2   7   7      59125.77      61106.46       243.15 o
   2   7   7      64051.96      60329.59       259.53 o
   6   7   7      29061.92      30407.91       186.99 o
   0   0   8    1317763.50    1281441.88      7840.91 o
  -2   2   8       4870.60       5269.02        54.73 o
   0   2   8       4148.23       4370.77        36.20 o
   2   2   8       5258.84       5412.77        81.58 o
  -1   3   8       2255.79       2156.09        28.97 o
   1   3   8       1997.05       2143.12        28.51 o
  -4   4   8       1296.18       2277.00        51.91 o
  -2   4   8     254115.88     254322.47       548.70 o
   0   4   8     322835.12     327237.56       762.57 o
   2   4   8     252797.62     255091.97       521.09 o
   4   4   8       2003.39       2131.94        51.69 o
  -3   5   8      13273.12      12297.67        66.76 o
  -1   5   8       7955.27       8082.84        50.26 o
   1   5   8       8512.94       8048.55        50.73 o
   3   5   8      12071.36      12170.43        67.70 o
  -6   6   8       3763.85       3730.37        77.21 o
  -4   6   8     208757.41     209101.72       459.51 o
  -2   6   8       1015.99       1156.72        30.27 o
   0   6   8        264.54        488.65        18.04 o
   2   6   8       1237.75       1088.32        25.63 o
   4   6   8     208030.78     208547.64       473.77 o
   6   6   8       3566.84       3501.71        71.54 o
  -5   7   8      12854.99      12781.37        81.42 o
  -3   7   8      11840.18      11754.41        71.18 o
  -1   7   8      18580.83      18825.93        83.66 o
   1   7   8      19580.86      18759.06        87.65 o
   3   7   8      11280.47      11715.27        74.14 o
   5   7   8      12947.59      12643.25        84.81 o
  -8   8   8     501902.84     500349.81      3409.96 o
  -4   8   8     147063.34     148377.39       559.24 o
   0   8   8     738515.81     740442.19      2737.85 o
   4   8   8     146888.81     147283.23       545.59 o
   8   8   8     497607.28     500060.56      3296.03 o
   0   1   9      18017.86      17839.09        72.93 o
  -1   2   9      53640.94      52743.15       147.65 o
   1   2   9      50053.58      52716.22       151.58 o
  -2   3   9      59075.64      60256.73       172.77 o
   0   3   9      14778.83      14242.47        66.93 o
   2   3   9      62415.64      60532.79       168.63 o
  -3   4   9      17242.58      17442.44        81.12 o
  -1   4   9      18889.54      19656.01        84.48 o
   1   4   9      20519.35      19709.46        85.51 o
   3   4   9      18152.72      17442.16        81.77 o
  -4   5   9      13666.58      13646.64        78.43 o
  -2   5   9      55941.06      54917.96       171.16 o
   0   5   9      20881.72      20832.64        88.31 o
   2   5   9      52879.96      54833.72       163.80 o
   4   5   9      12980.76      13450.31        80.43 o
  -5   6   9      27336.38      28595.54       128.47 o
  -3   6   9      32821.83      31921.65       126.85 o
  -1   6   9      37716.39      38445.89       132.68 o
   1   6   9      39744.08      38861.74       131.21 o
   3   6   9      30891.66      31788.13       130.84 o
   5   6   9      30484.17      28391.94       132.74 o
  -6   7   9      38608.07      38079.59       172.39 o
  -4   7   9      45605.01      44920.67       164.86 o
  -2   7   9      32566.63      32800.62       130.33 o
   0   7   9      51277.61      51620.42       161.47 o
   2   7   9      33341.47      32609.29       126.03 o
   4   7   9      46296.33      45211.39       171.65 o
   6   7   9      38089.27      37813.02       178.09 o
  -7   8   9      28874.68      29534.08       154.97 o
  -5   8   9      11054.00      10596.12        83.07 o
  -3   8   9       9883.45       9961.29        74.34 o
  -1   8   9      16959.43      17292.70        91.92 o
   1   8   9      18198.59      17125.55        88.93 o
   3   8   9      10213.50      10035.32        74.50 o
   5   8   9      10097.48      10400.05        89.33 o
   7   8   9      30318.92      29631.21       163.05 o
  -6   9   9       5415.96       6816.15       102.20 o
  -2   9   9      54388.96      50593.55       272.43 o
   2   9   9      49206.72      50884.98       252.99 o
   6   9   9       7305.08       6705.43       112.23 o
  -1   1  10      27940.21      26449.01       141.46 o
   1   1  10      27129.56      26550.40       148.80 o
   0   2  10      14870.53      13980.55        75.17 o
  -3   3  10      36534.20      36402.48       189.17 o
  -1   3  10      37076.76      36309.83       126.92 o
   1   3  10      35484.14      36242.49       130.12 o
   3   3  10      37180.59      36942.02       187.41 o
  -2   4  10     222945.08     222772.52       489.59 o
   0   4  10     266045.53     263671.88       588.86 o
   2   4  10     221585.67     222920.20       501.40 o
  -5   5  10      64019.18      61356.89       306.39 o
  -3   5  10      40525.09      39719.24       151.15 o
  -1   5  10      74035.49      71451.58       209.61 o
   1   5  10      73384.13      71353.35       205.96 o
   3   5  10      40567.73      39853.78       150.52 o
   5   5  10      61893.89      61144.91       305.59 o
  -4   6  10     160384.56     161071.75       411.75 o
  -2   6  10       2912.83       2951.41        45.90 o
   0   6  10       5219.57       5206.16        50.30 o
   2   6  10       2909.59       2953.97        44.27 o
   4   6  10     158664.69     160214.28       429.85 o
  -7   7  10       8703.21       9275.03       124.07 o
  -5   7  10      21359.08      21924.66       121.01 o
  -3   7  10      15105.58      15676.89        90.02 o
  -1   7  10      30830.52      30076.10       128.03 o
   1   7  10      29635.16      30241.60       126.26 o
   3   7  10      16585.45      15760.25        95.22 o
   5   7  10      22391.22      21778.47       124.75 o
   7   7  10       9604.98       9396.02       128.70 o
  -6   8  10       1319.92       1944.51        48.67 o
  -4   8  10     178919.61     178592.14       474.22 o
  -2   8  10        775.27       1155.63        33.47 o
   0   8  10        377.35        474.97        23.74 o
   2   8  10       1455.73       1160.55        32.61 o
   4   8  10     181348.52     177596.27       490.57 o
   6   8  10       2441.21       1841.70        48.99 o
  -9   9  10      35486.10      33669.25       272.71 o
  -7   9  10      28667.80      28283.47       163.90 o
  -5   9  10      36332.00      34165.13       170.54 o
  -3   9  10      30004.17      30470.81       142.25 o
  -1   9  10      38342.79      36390.01       159.71 o
   1   9  10      36311.96      36646.85       149.07 o
   3   9  10      31468.48      30290.60       142.83 o
   5   9  10      33722.29      33811.97       175.17 o
   7   9  10      28730.22      28149.61       172.36 o
   9   9  10      33370.87      33555.27       291.16 o
  -8  10  10       2905.08       3939.38       146.11 o
  -4  10  10     114276.05     114283.52       535.58 o
   0  10  10        425.40        556.65        41.82 o
   4  10  10     113402.13     113308.62       542.52 o
   8  10  10       4002.96       3586.96       111.86 o
   0   1  11         76.35        213.71        22.44 o
  -1   2  11      76945.73      75114.07       231.22 o
   1   2  11      75627.95      75168.27       224.00 o
  -2   3  11      84537.67      85478.55       252.12 o
   0   3  11          3.73        206.88        23.73 o
   2   3  11      89447.21      85473.13       256.60 o
  -3   4  11       1099.77       1558.17        35.45 o
  -1   4  11       4286.90       3776.66        49.28 o
   1   4  11       3226.97       3574.13        48.40 o
   3   4  11       1357.61       1386.95        33.51 o
  -4   5  11       1456.35       1227.24        36.15 o
  -2   5  11      46503.57      45627.45       173.05 o
   0   5  11         81.35        253.12        19.70 o
   2   5  11      45663.29      45684.03       170.17 o
   4   5  11        848.94       1250.27        32.89 o
  -5   6  11      44933.30      45176.20       184.71 o
  -3   6  11     120669.70     118333.05       351.70 o
  -1   6  11      57058.54      57117.84       201.57 o
   1   6  11      59151.25      56630.75       192.53 o
   3   6  11     120413.52     118735.37       335.60 o
   5   6  11      46222.18      44845.35       185.70 o
  -6   7  11      51889.57      49481.90       218.23 o
  -4   7  11      14122.54      13318.55        92.87 o
  -2   7  11      47646.59      48993.69       188.75 o
   0   7  11      12182.19      12200.24        85.88 o
   2   7  11      50866.73      49142.91       180.74 o
   4   7  11      12472.14      13303.31        94.98 o
   6   7  11      48606.32      49028.76       220.73 o
  -7   8  11       6677.01       6633.90        83.20 o
  -5   8  11          0.99        216.40        24.20 o
  -3   8  11       1009.56       1146.71        36.81 o
  -1   8  11       3312.87       3046.54        52.84 o
   1   8  11       2477.75       3016.30        52.31 o
   3   8  11       1084.75       1214.64        35.60 o
   5   8  11         99.61        174.63        23.78 o
   7   8  11       6243.83       6894.23        87.55 o
  -8   9  11       4258.75       4543.99        85.60 o
  -6   9  11      25820.81      26580.82       161.48 o
  -4   9  11       8204.70       8358.23        81.64 o
  -2   9  11      46248.31      46440.72       194.66 o
   0   9  11       7225.79       7448.91        71.37 o
   2   9  11      46586.39      45937.39       188.04 o
   4   9  11       7998.85       8224.91        82.89 o
   6   9  11      27810.19      26363.22       164.22 o
   8   9  11       4024.59       4331.47        89.79 o
  -9  10  11      32779.82      32326.89       215.54 o
  -7  10  11      12319.49      13393.81       126.23 o
  -5  10  11      14367.85      13813.54       112.65 o
  -3  10  11      28062.41      29255.16       158.12 o
  -1  10  11      29259.04      27297.75       148.86 o
   1  10  11      26245.98      27328.94       149.48 o
   3  10  11      30551.62      29089.33       152.96 o
   5  10  11      13067.57      13988.56       117.84 o
   7  10  11      14110.50      13544.72       127.21 o
   9  10  11      32758.05      32143.43       216.84 o
 -10  11  11      27853.20      29017.49       391.68 o
  -6  11  11      73736.34      71035.74       431.27 o
  -2  11  11      54995.75      56902.76       333.94 o
   2  11  11      58562.49      56919.79       344.90 o
   6  11  11      71411.15      71099.40       436.31 o
  10  11  11      29412.54      28386.12       396.75 o
   0   0  12     149131.36     148816.83       834.91 o
  -2   2  12     152912.34     152896.17       596.42 o
   0   2  12     180458.73     177015.62       476.67 o
   2   2  12     153845.02     152485.25       596.40 o
  -1   3  12        486.82        666.94        31.31 o
   1   3  12        537.30        607.90        25.55 o
  -4   4  12     173260.83     170300.31       706.68 o
  -2   4  12        475.83        655.86        27.65 o
   0   4  12        118.66        258.13        20.14 o
   2   4  12        414.08        633.20        27.38 o
   4   4  12     174739.91     170971.14       656.45 o
  -3   5  12        724.42        921.92        35.24 o
  -1   5  12       1490.05       1745.54        39.78 o
   1   5  12       1651.92       1800.27        41.25 o
   3   5  12        941.11        998.98        32.81 o
  -6   6  12      86142.12      85380.97       427.60 o
  -4   6  12        269.42        414.38        36.10 o
  -2   6  12      99364.91      99640.62       319.04 o
   0   6  12     133884.11     133322.19       373.38 o
   2   6  12      99565.32      99795.00       312.29 o
   4   6  12        201.75        294.33        25.22 o
   6   6  12      85487.50      85345.94       421.35 o
  -5   7  12       8261.39       8117.95        82.57 o
  -3   7  12       4853.40       5584.98        69.38 o
  -1   7  12       9417.52       9683.21        82.99 o
   1   7  12       9848.84       9557.14        82.64 o
   3   7  12       5651.64       5549.88        66.25 o
   5   7  12       8250.99       8128.17        80.43 o
  -8   8  12      70068.86      70582.36       420.67 o
  -6   8  12     101114.24     100113.23       363.16 o
  -4   8  12       3943.78       4171.53        73.71 o
  -2   8  12     120511.43     119903.42       370.78 o
   0   8  12     108735.50     109060.40       348.59 o
   2   8  12     119824.83     119580.14       360.12 o
   4   8  12       3895.42       3960.01        68.24 o
   6   8  12     100590.78      99343.76       358.75 o
   8   8  12      69083.28      69931.81       449.67 o
  -7   9  12      29045.99      29832.91       179.71 o
  -5   9  12       6456.30       6191.58        90.28 o
  -3   9  12       5886.79       5747.78        80.85 o
  -1   9  12       6642.48       6703.05        78.93 o
   1   9  12       6575.09       6800.31        75.83 o
   3   9  12       5923.92       5929.71        75.89 o
   5   9  12       5607.30       6207.39        84.15 o
   7   9  12      30416.18      29838.01       189.65 o
 -10  10  12      26829.82      27624.33       367.83 o
  -8  10  12      68226.35      66842.07       360.27 o
  -6  10  12      55065.83      54598.58       269.68 o
  -4  10  12        212.89        406.61        42.89 o
  -2  10  12      70420.88      70441.73       279.38 o
   0  10  12     100059.81      98936.41       350.36 o
   2  10  12      69656.62      70620.10       279.31 o
   4  10  12        246.44        391.74        32.58 o
   6  10  12      54520.54      55177.86       260.45 o
   8  10  12      67448.05      66426.52       381.34 o
  10  10  12      26844.29      27442.33       393.84 o
  -9  11  12       3304.60       3169.22       106.84 o
  -7  11  12       5886.21       6497.12       123.47 o
  -5  11  12       1176.70       1067.23        47.97 o
  -3  11  12        409.12        525.16        37.38 o
  -1  11  12      10972.67      10337.18        97.71 o
   1  11  12       9837.04      10540.70       106.87 o
   3  11  12        585.51        513.32        36.13 o
   5  11  12        680.75       1054.47        45.83 o
   7  11  12       6672.97       6615.77       126.15 o
   9  11  12       2950.12       3377.08       115.55 o
 -12  12  12      63044.10      61342.38      1157.38 o
  -8  12  12       2685.00       3756.30       238.53 o
  -4  12  12     112912.44     110843.03       618.38 o
   0  12  12        617.65        852.47        66.26 o
   4  12  12     114618.27     111019.05       645.51 o
   8  12  12       3831.52       3358.15       221.12 o
  12  12  12      63548.01      61630.93      1129.58 o
   0   1  13        310.29        464.50        26.84 o
  -1   2  13      60571.41      56412.15       224.00 o
   1   2  13      55066.07      56271.31       215.32 o
  -2   3  13      48100.06      48914.50       200.49 o
   0   3  13        232.43        313.21        23.33 o
   2   3  13      50351.45      48820.79       198.41 o
  -3   4  13       2393.28       2169.25        49.36 o
  -1   4  13       1557.92       1958.37        45.24 o
   1   4  13       2006.99       1892.50        43.38 o
   3   4  13       1533.69       2174.36        49.50 o
  -4   5  13        591.42        799.41        35.91 o
  -2   5  13      54924.98      51757.34       214.84 o
   0   5  13        132.22        306.90        24.30 o
   2   5  13      49840.02      51488.40       209.08 o
   4   5  13        836.51        715.58        32.43 o
  -5   6  13      34418.04      36073.88       185.72 o
  -3   6  13      18232.89      17087.44       123.20 o
  -1   6  13      29734.27      31028.48       160.28 o
   1   6  13      32774.30      30849.37       159.17 o
   3   6  13      15872.14      17155.94       119.05 o
   5   6  13      37788.45      36229.49       188.07 o
  -6   7  13      40302.85      39265.99       211.66 o
  -4   7  13       6668.26       6906.46        81.23 o
  -2   7  13      44619.65      45110.99       204.91 o
   0   7  13       8494.40       8833.85        84.22 o
   2   7  13      45561.55      44913.86       199.86 o
   4   7  13       6355.39       6916.99        81.74 o
   6   7  13      39053.34      39294.38       216.03 o
  -7   8  13       3914.15       4101.88        77.70 o
  -5   8  13        518.54        641.14        37.77 o
  -3   8  13        296.64        272.73        27.51 o
  -1   8  13       1417.39       1718.57        47.34 o
   1   8  13       1806.58       1817.18        47.68 o
   3   8  13        171.71        311.69        28.04 o
   5   8  13        673.41        573.95        36.27 o
   7   8  13       3594.21       4011.73        80.14 o
  -8   9  13       2826.04       3231.80        86.36 o
  -6   9  13      22068.15      23879.01       171.34 o
  -4   9  13       4440.25       4880.52        84.51 o
  -2   9  13      37403.41      35391.71       195.06 o
   0   9  13       2714.48       2961.72        61.05 o
   2   9  13      34109.44      35508.53       186.77 o
   4   9  13       4991.34       5021.26        83.68 o
   6   9  13      24585.61      23504.41       164.01 o
   8   9  13       3038.20       3218.36        93.84 o
  -9  10  13      26666.37      25628.99       260.31 o
  -7  10  13      19924.27      20123.85       193.78 o
  -5  10  13      52998.75      51209.92       270.35 o
  -3  10  13      29856.10      30249.21       190.71 o
  -1  10  13      39367.40      38648.73       205.32 o
   1  10  13      38989.18      38483.76       201.44 o
   3  10  13      31063.86      30092.15       184.76 o
   5  10  13      51277.27      51032.28       261.08 o
   7  10  13      19522.17      19700.50       193.11 o
   9  10  13      25635.84      26010.61       268.93 o
 -10  11  13       8199.89       8695.72       167.87 o
  -8  11  13       1750.69       1329.10        76.75 o
  -6  11  13      11415.98      10996.10       157.12 o
  -4  11  13       1089.05       1337.18        59.88 o
  -2  11  13      20607.97      20974.75       157.92 o
   0  11  13       1459.85       1525.00        50.47 o
   2  11  13      20869.91      20770.53       162.03 o
   4  11  13       1234.98       1204.94        55.13 o
   6  11  13      10556.48      11262.88       151.98 o
   8  11  13       1085.70       1317.89        77.64 o
  10  11  13       8610.88       8830.47       176.07 o
 -11  12  13       1211.30       1074.89        79.06 o
  -9  12  13       2462.81       2272.73       101.05 o
  -7  12  13       7429.96       7625.54       168.14 o
  -5  12  13        101.38         79.55        44.42 o
  -3  12  13       3192.84       2928.54        91.75 o
  -1  12  13       5250.39       5800.37       107.17 o
   1  12  13       5946.21       5801.56       111.13 o
   3  12  13       2253.77       2860.17       102.23 o
   5  12  13        125.52        157.33        44.31 o
   7  12  13       7332.02       7857.06       162.14 o
   9  12  13       2241.93       2493.29       104.96 o
  11  12  13        763.63       1054.02        76.42 o
 -10  13  13      39771.12      39156.18       511.95 o
  -6  13  13      26257.30      26238.95       434.66 o
  -2  13  13      38796.30      38225.90       472.84 o
   2  13  13      37809.07      38100.50       492.34 o
   6  13  13      27047.26      27371.83       412.01 o
  10  13  13      39333.98      39727.28       541.62 o
  -1   1  14      18886.57      18985.67       172.70 o
   1   1  14      19725.58      19079.53       172.06 o
   0   2  14        589.02        786.21        34.06 o
  -3   3  14      30421.01      29724.13       230.88 o
  -1   3  14      26223.78      26146.72       150.44 o
   1   3  14      26439.77      26034.38       146.60 o
   3   3  14      29861.13      29886.23       222.48 o
  -2   4  14     102837.52     102386.78       353.22 o
   0   4  14     122561.66     120745.46       389.34 o
   2   4  14     103787.19     102489.72       358.55 o
  -5   5  14       8228.71       8814.26       136.41 o
  -3   5  14      15821.47      15658.97       121.61 o
  -1   5  14       7070.76       7991.45        84.25 o
   1   5  14       8536.50       8114.57        80.20 o
   3   5  14      15633.19      15569.46       118.67 o
   5   5  14       9238.91       9025.30       132.03 o
  -4   6  14      65011.04      65275.23       281.58 o
  -2   6  14        744.62        953.03        38.72 o
   0   6  14       3822.82       3996.03        71.68 o
   2   6  14        747.70        926.25        38.44 o
   4   6  14      64732.54      64895.71       276.99 o
  -7   7  14      34831.36      33713.39       305.20 o
  -5   7  14      20535.80      20487.10       152.86 o
  -3   7  14      30761.74      29486.54       174.45 o
  -1   7  14      19415.95      19858.25       142.10 o
   1   7  14      20592.88      19782.64       134.04 o
   3   7  14      29316.10      29511.62       178.65 o
   5   7  14      20795.23      20688.85       151.35 o
   7   7  14      32264.58      33520.12       310.04 o
  -6   8  14       2827.12       3135.13        76.93 o
  -4   8  14      89670.68      89370.59       364.15 o
  -2   8  14       6300.64       6132.56        88.58 o
   0   8  14       1944.43       2313.57        58.71 o
   2   8  14       5894.00       6469.94        89.39 o
   4   8  14      89834.98      90037.90       363.93 o
   6   8  14       3126.45       3107.33        76.89 o
  -9   9  14       5455.07       6027.53       218.03 o
  -7   9  14       5593.87       5635.44       135.68 o
  -5   9  14       4309.74       4701.51        93.45 o
  -3   9  14       9414.68       9227.62       111.78 o
  -1   9  14       5782.87       6162.68        94.29 o
   1   9  14       6421.76       6347.80        91.19 o
   3   9  14       8801.10       9197.14       107.36 o
   5   9  14       4996.29       4870.08        91.80 o
   7   9  14       5348.75       5602.01       137.18 o
   9   9  14       5565.16       6154.92       248.71 o
  -8  10  14       4698.67       5188.43       146.69 o
  -6  10  14        930.43       1086.88        73.23 o
  -4  10  14      38158.96      38775.29       274.48 o
  -2  10  14         91.95        200.65        31.17 o
   0  10  14       4616.46       4833.63        88.15 o
   2  10  14        112.75        152.09        29.93 o
   4  10  14      38310.83      39100.65       278.11 o
   6  10  14        968.75       1034.62        68.04 o
   8  10  14       5739.82       5308.86       156.01 o
 -11  11  14      30477.08      30564.13       446.02 o
  -9  11  14       8797.63       9141.00       169.65 o
  -7  11  14      19545.76      19293.08       239.50 o
  -5  11  14      19859.75      19877.85       239.27 o
  -3  11  14      29276.88      28856.02       262.98 o
  -1  11  14      22797.53      22478.42       200.29 o
   1  11  14      22746.77      22850.62       199.68 o
   3  11  14      28959.39      28923.97       266.26 o
   5  11  14      20386.96      19986.06       232.50 o
   7  11  14      19305.42      19475.50       237.24 o
   9  11  14       8936.53       9024.24       172.00 o
  11  11  14      29698.32      29399.55       432.62 o
 -10  12  14      23175.18      23436.50       278.43 o
  -8  12  14      49541.98      49364.58       410.92 o
  -6  12  14      31861.49      30870.67       323.07 o
  -4  12  14        636.11        691.85        67.26 o
  -2  12  14      31382.96      30836.87       292.78 o
   0  12  14      66147.26      65639.61       457.06 o
   2  12  14      30481.10      30729.21       309.55 o
   4  12  14        529.52        647.06        67.65 o
   6  12  14      30975.57      31545.89       301.11 o
   8  12  14      50076.18      49262.42       409.75 o
  10  12  14      22229.33      23348.68       271.56 o
  -9  13  14       2659.88       3337.37       133.15 o
  -7  13  14      16452.74      16183.42       249.60 o
  -5  13  14       8469.91       9163.49       191.13 o
  -3  13  14       8578.60       8028.83       179.35 o
  -1  13  14       9401.90      10192.34       218.76 o
   1  13  14      10665.63      10069.46       182.11 o
   3  13  14       7958.99       8183.95       183.31 o
   5  13  14       9928.61       9633.76       185.60 o
   7  13  14      15851.31      16148.28       231.72 o
   9  13  14       3492.23       3129.48       120.87 o
  -8  14  14       4077.29       5277.15       243.52 o
  -4  14  14      25476.92      27236.72       442.42 o
   0  14  14       8792.51       8799.83       262.80 o
   4  14  14      25716.37      26307.50       436.22 o
   8  14  14       5706.74       4665.71       213.78 o
   0   1  15      23686.47      23432.48       158.20 o
  -1   2  15      28600.84      26440.43       163.00 o
   1   2  15      25256.63      26693.88       166.30 o
  -2   3  15      26835.64      28313.76       167.36 o
   0   3  15      35015.99      34273.90       184.12 o
   2   3  15      29537.62      28155.44       168.09 o
  -3   4  15      32934.34      32383.48       196.88 o
  -1   4  15      24139.41      23865.03       153.75 o
   1   4  15      23804.08      23822.79       155.53 o
   3   4  15      32131.09      32286.96       178.22 o
  -4   5  15      19076.86      19547.87       152.78 o
  -2   5  15      18143.24      17246.81       137.41 o
   0   5  15      21577.33      21339.28       141.48 o
   2   5  15      16137.69      17205.62       132.68 o
   4   5  15      20139.85      19738.51       148.61 o
  -5   6  15      23174.80      23930.68       164.77 o
  -3   6  15      33966.09      32465.08       193.35 o
  -1   6  15      23027.55      23561.71       158.11 o
   1   6  15      25012.44      23774.08       160.71 o
   3   6  15      31857.58      32506.74       189.38 o
   5   6  15      25104.52      24047.72       173.08 o
  -6   7  15      25300.15      23675.45       211.16 o
  -4   7  15       5256.90       5453.96        92.80 o
  -2   7  15      20553.21      22037.66       164.06 o
   0   7  15       9876.58       9906.39       105.26 o
   2   7  15      23420.66      22123.65       155.01 o
   4   7  15       5141.38       5233.10        96.73 o
   6   7  15      22324.80      23772.45       206.58 o
  -7   8  15       3846.35       3982.66       129.58 o
  -5   8  15      14686.91      15072.58       179.00 o
  -3   8  15      20428.30      19985.53       160.47 o
  -1   8  15      14614.40      14329.56       128.39 o
   1   8  15      13696.52      14324.10       130.54 o
   3   8  15      19802.98      20305.97       162.59 o
   5   8  15      15195.30      15303.17       168.31 o
   7   8  15       3444.61       3886.05       126.48 o
  -8   9  15      22558.16      22968.36       266.65 o
  -6   9  15      20307.20      20960.38       249.56 o
  -4   9  15      29675.40      29896.87       274.61 o
  -2   9  15      12318.87      12411.51       147.18 o
   0   9  15      38790.80      38745.94       231.59 o
   2   9  15      11663.98      12189.22       138.47 o
   4   9  15      30227.14      30330.15       252.57 o
   6   9  15      22045.25      21194.33       249.55 o
   8   9  15      23415.52      23376.77       277.13 o
  -9  10  15       4940.67       4811.02       156.07 o
  -7  10  15       6432.77       6280.35       160.25 o
  -5  10  15       6912.17       6881.45       164.85 o
  -3  10  15       5288.09       6241.29       146.60 o
  -1  10  15       9225.64       8741.18       141.52 o
   1  10  15       8050.51       8792.82       135.96 o
   3  10  15       6545.15       6106.83       142.53 o
   5  10  15       6764.54       6735.11       160.88 o
   7  10  15       6460.51       6399.56       167.28 o
   9  10  15       4948.91       4985.83       163.02 o
 -10  11  15       1557.97       2086.15       110.37 o
  -8  11  15      12582.82      12955.96       219.02 o
  -6  11  15      22598.98      21544.63       257.60 o
  -4  11  15      14297.10      14197.44       216.71 o
  -2  11  15      10377.40      12179.22       182.53 o
   0  11  15      17739.13      18145.30       212.15 o
   2  11  15      12806.34      11294.75       177.57 o
   4  11  15      13770.31      14373.72       212.93 o
   6  11  15      20996.81      21781.11       263.04 o
   8  11  15      12291.47      12663.16       214.64 o
  10  11  15       2331.64       2016.37       110.70 o
  -9  12  15      14529.98      15138.37       236.94 o
  -7  12  15       3619.93       3510.74       134.00 o
  -5  12  15      12103.25      12735.11       203.62 o
  -3  12  15      12130.86      11796.15       198.58 o
  -1  12  15      11751.58      11869.52       178.94 o
   1  12  15      12231.91      12136.49       192.76 o
   3  12  15      11753.92      12150.21       210.67 o
   5  12  15      13382.99      12967.16       213.21 o
   7  12  15       3438.68       3524.45       134.08 o
   9  12  15      15096.21      15431.08       238.31 o
  -8  13  15       6081.98       6617.37       200.01 o
  -6  13  15      19085.64      18632.75       273.49 o
  -4  13  15       7822.50       7995.20       192.33 o
  -2  13  15      19546.40      19486.22       271.88 o
   0  13  15       7632.60       8037.40       164.91 o
   2  13  15      19247.01      19669.80       267.74 o
   4  13  15       7707.02       8243.21       198.55 o
   6  13  15      18944.34      19133.85       288.80 o
   8  13  15       6561.87       6770.85       192.10 o
  -7  14  15      12237.17      11750.50       532.84 o
  -5  14  15      14994.17      15427.15       271.00 o
  -3  14  15      15547.32      14477.26       252.41 o
  -1  14  15      10476.91      10770.33       217.57 o
   1  14  15      11443.27      11091.72       206.93 o
   3  14  15      14047.25      14863.85       238.22 o
   5  14  15      15791.26      15908.39       265.55 o
   7  14  15      10642.71      11635.43       579.42 o
  -2  15  15       7086.40       8111.69       311.25 o
   2  15  15       8437.89       8017.05       287.30 o
   0   0  16     289142.22     285441.97      1721.24 o
  -2   2  16       4377.37       4422.30       115.99 o
   0   2  16       5228.00       5455.53        94.09 o
   2   2  16       4054.18       4508.22       125.37 o
  -1   3  16       1658.06       1749.24        55.28 o
   1   3  16       1571.55       1748.73        55.75 o
  -4   4  16      13403.98      14497.31       191.82 o
  -2   4  16      93923.41      93523.08       393.48 o
   0   4  16      46974.96      47123.76       238.97 o
   2   4  16      93136.49      93035.01       385.87 o
   4   4  16      15069.61      14598.43       186.47 o
  -3   5  16       1760.55       1719.23        59.02 o
  -1   5  16       2291.49       2559.49        68.23 o
   1   5  16       2602.56       2472.77        65.95 o
   3   5  16       1414.29       1667.88        55.07 o
  -6   6  16       1031.97       1872.03       122.28 o
  -4   6  16      72614.67      71330.33       381.82 o
  -2   6  16       1561.28       1916.44        63.28 o
   0   6  16        262.10        326.07        36.38 o
   2   6  16       1811.91       1986.82        59.68 o
   4   6  16      72322.09      72553.64       357.22 o
   6   6  16       2246.46       1705.46       113.98 o
  -5   7  16       3098.11       3342.10       108.89 o
  -3   7  16       3507.31       3693.54       100.52 o
  -1   7  16       8343.14       8472.50       112.58 o
   1   7  16       8680.13       8580.42       115.03 o
   3   7  16       3469.19       3664.77        88.35 o
   5   7  16       3328.99       3449.55       116.78 o
  -8   8  16     159685.31     157589.66      1222.46 o
  -6   8  16        386.07        402.54        59.21 o
  -4   8  16      29062.11      29557.43       273.00 o
  -2   8  16        314.12        412.85        47.19 o
   0   8  16     233832.67     231243.69       837.04 o
   2   8  16        252.27        322.70        44.28 o
   4   8  16      28684.88      28996.14       275.91 o
   6   8  16        352.09        378.81        58.46 o
   8   8  16     157913.11     158889.02      1218.41 o
  -7   9  16      11183.70      11938.67       202.74 o
  -5   9  16       4728.12       4799.26       142.42 o
  -3   9  16       3595.50       3660.48       118.20 o
  -1   9  16       5247.41       5133.78       137.81 o
   1   9  16       5107.56       5349.82       134.65 o
   3   9  16       3702.38       3820.29       116.56 o
   5   9  16       4281.11       4757.31       144.85 o
   7   9  16      12017.44      11791.81       199.50 o
 -10  10  16       5038.98       5587.54       287.73 o
  -8  10  16         79.27        133.36        48.36 o
  -6  10  16       2722.35       3033.94       122.75 o
  -4  10  16      37586.32      37360.14       367.18 o
  -2  10  16       2421.51       2653.15       104.09 o
   0  10  16       2464.23       2600.71       101.07 o
   2  10  16       2787.95       2678.01       106.86 o
   4  10  16      37473.27      38496.39       360.56 o
   6  10  16       3292.49       3182.51       125.73 o
   8  10  16        117.67        237.83        52.78 o
  10  10  16       5475.70       5161.48       246.47 o
  -9  11  16       1485.69       1659.15       100.79 o
  -7  11  16       4438.50       4990.03       158.51 o
  -5  11  16       1686.91       1643.55        96.92 o
  -3  11  16        178.63        275.13        56.13 o
  -1  11  16       2474.47       2342.48       104.74 o
   1  11  16       2021.51       2607.44       118.84 o
   3  11  16        285.68        360.41        62.17 o
   5  11  16       1477.28       1790.24        95.56 o
   7  11  16       4820.22       5182.23       170.31 o
   9  11  16       1440.93       1581.82       100.21 o
  -8  12  16      17508.88      16973.64       383.79 o
  -6  12  16      32993.39      32577.57       365.62 o
  -4  12  16       5465.39       5885.76       177.53 o
  -2  12  16      39118.58      39081.91       372.02 o
   0  12  16      26124.34      26491.68       291.38 o
   2  12  16      39644.04      38859.14       426.38 o
   4  12  16       6110.95       5918.35       182.59 o
   6  12  16      33011.32      33380.89       387.95 o
   8  12  16      16502.95      17511.76       397.13 o
  -7  13  16       3034.12       2686.28       367.27 o
  -5  13  16        148.57        184.20        56.81 o
  -3  13  16        754.28        696.05        73.56 o
  -1  13  16       2228.47       2744.06       145.16 o
   1  13  16       2750.29       2723.98       122.55 o
   3  13  16        498.50        753.54        77.21 o
   5  13  16        241.87        312.92        62.48 o
   7  13  16       2914.68       3545.64       338.64 o
  -4  14  16      39012.27      37844.73       734.21 o
  -2  14  16       1592.80       1902.06       136.43 o
   0  14  16        172.23        321.40        67.78 o
   2  14  16       1801.67       1919.89       111.13 o
   4  14  16      38472.23      37942.86       746.45 o
   0   1  17      17286.96      17283.28       159.08 o
  -1   2  17      16954.63      16257.33       145.19 o
   1   2  17      15051.81      16321.43       152.30 o
  -2   3  17      22646.83      23135.18       190.25 o
   0   3  17      10066.02      10454.53       124.57 o
   2   3  17      24392.30      23454.27       182.24 o
  -3   4  17      12383.52      12796.35       159.56 o
  -1   4  17      22958.45      22600.43       191.59 o
   1   4  17      22586.40      22904.33       183.30 o
   3   4  17      13020.71      12830.73       155.07 o
  -4   5  17      14635.96      15126.48       194.33 o
  -2   5  17      20106.49      18991.08       200.25 o
   0   5  17      13967.50      14345.59       174.59 o
   2   5  17      17902.35      19013.11       185.93 o
   4   5  17      15326.62      14960.70       191.29 o
  -5   6  17       2001.72       2888.63       101.22 o
  -3   6  17       9540.95       9042.05       162.40 o
  -1   6  17      10323.52      11300.70       173.99 o
   1   6  17      11965.59      11237.61       166.50 o
   3   6  17       8188.25       9295.69       148.61 o
   5   6  17       3062.38       2631.52       104.75 o
  -6   7  17      13875.62      12948.94       200.74 o
  -4   7  17      27107.78      27907.09       279.35 o
  -2   7  17      14128.47      14588.60       207.58 o
   0   7  17      31294.90      31742.49       303.17 o
   2   7  17      15196.38      14721.85       194.97 o
   4   7  17      28109.77      27659.64       274.88 o
   6   7  17      12571.51      12924.97       216.86 o
  -7   8  17      24299.01      24977.48       285.62 o
  -5   8  17      13084.42      13548.26       215.62 o
  -3   8  17      10323.62      10463.85       182.61 o
  -1   8  17      19967.69      19438.34       231.67 o
   1   8  17      19247.93      19440.19       227.46 o
   3   8  17      10343.11      10347.36       174.04 o
   5   8  17      12904.90      12874.10       208.44 o
   7   8  17      24464.87      24658.38       299.80 o
  -8   9  17       3757.46       3881.37       137.30 o
  -6   9  17       7273.21       7966.53       175.63 o
  -4   9  17       2797.02       3073.54       120.49 o
  -2   9  17      16223.53      14753.26       206.47 o
   0   9  17       4877.38       5149.34       138.85 o
   2   9  17      14156.35      15206.13       211.45 o
   4   9  17       2776.76       3008.92       116.08 o
   6   9  17       8526.37       8246.93       192.24 o
   8   9  17       3582.60       3959.82       145.18 o
  -9  10  17       7614.14       7517.08       421.18 o
  -7  10  17      11574.89      11910.36       214.10 o
  -5  10  17      21641.53      21023.11       264.36 o
  -3  10  17      19923.28      21397.05       251.56 o
  -1  10  17      12842.82      11879.10       193.85 o
   1  10  17      11074.89      11705.00       203.16 o
   3  10  17      22621.25      21483.99       256.22 o
   5  10  17      19958.65      20921.85       273.50 o
   7  10  17      12053.72      12031.72       222.15 o
   9  10  17       6899.04       7520.50       490.58 o
  -8  11  17       4043.11       4580.02       442.39 o
  -6  11  17      11763.31      11260.47       205.05 o
  -4  11  17       3929.61       4064.75       142.44 o
  -2  11  17      15414.26      15124.68       223.05 o
   0  11  17       4799.02       5362.60       160.36 o
   2  11  17      15171.99      15259.18       240.71 o
   4  11  17       4069.08       4267.87       146.82 o
   6  11  17      10861.97      11059.58       214.55 o
   8  11  17       4203.65       4793.05       658.06 o
  -5  12  17       9055.03       9122.27       205.27 o
  -3  12  17       5058.68       5409.13       171.32 o
  -1  12  17      12118.34      12142.71       204.03 o
   1  12  17      11359.00      11564.91       212.71 o
   3  12  17       5541.05       5279.11       177.97 o
   5  12  17       8759.03       9091.76       225.91 o
  -4  13  17       6981.65       7127.18       401.90 o
  -2  13  17      16171.68      15605.68       297.76 o
   0  13  17      10819.36      10591.26       223.15 o
   2  13  17      14755.06      15587.32       292.42 o
   4  13  17       7175.94       7845.78       496.19 o
  -1   1  18       7287.46       8013.92       209.09 o
   1   1  18       7421.67       7863.51       223.36 o
   0   2  18       6994.12       7431.30       158.82 o
  -3   3  18       5155.92       5002.80       202.35 o
  -1   3  18       8577.15       8818.02       160.71 o
   1   3  18       8822.59       8688.02       171.14 o
   3   3  18       5188.62       5165.00       205.97 o
  -2   4  18      30769.55      30618.97       311.16 o
   0   4  18      51174.16      50725.08       411.73 o
   2   4  18      30757.93      30234.16       296.82 o
  -5   5  18      15866.81      15631.96       297.27 o
  -3   5  18       8351.99       8505.86       165.37 o
  -1   5  18       7727.60       8177.66       165.01 o
   1   5  18       7728.65       7865.62       163.29 o
   3   5  18       8459.21       8561.80       179.93 o
   5   5  18      15665.31      16085.78       374.68 o
  -4   6  18      29604.57      29155.79       291.25 o
  -2   6  18         67.00        336.27        71.21 o
   0   6  18       3618.35       3955.59       135.35 o
   2   6  18         67.61        281.02        54.39 o
   4   6  18      28316.38      28699.50       310.62 o
  -7   7  18       2477.34       2726.10       167.20 o
  -5   7  18       3577.66       3573.13       127.80 o
  -3   7  18       1894.15       2092.21        98.51 o
  -1   7  18       5455.19       5690.47       166.60 o
   1   7  18       5461.53       5423.41       151.24 o
   3   7  18       2172.84       2137.21        98.86 o
   5   7  18       3590.36       3706.27       145.68 o
   7   7  18       3020.91       3004.24       185.88 o
  -6   8  18       3202.04       3699.23       137.29 o
  -4   8  18      53326.50      53120.83       450.64 o
  -2   8  18       4233.66       4362.33       142.93 o
   0   8  18        457.81        415.92        56.58 o
   2   8  18       4141.04       4523.15       141.69 o
   4   8  18      54182.04      54194.57       448.23 o
   6   8  18       3653.46       3685.19       144.01 o
  -7   9  18       4546.46       4569.14       152.93 o
  -5   9  18      14994.90      15005.44       246.04 o
  -3   9  18      15447.66      15811.64       249.57 o
  -1   9  18       9710.38       9868.52       192.74 o
   1   9  18       9303.99       9983.23       180.59 o
   3   9  18      15355.89      15374.00       226.97 o
   5   9  18      14145.37      14884.54       234.85 o
   7   9  18       4474.17       4528.56       161.25 o
  -6  10  18        108.39        184.76        57.53 o
  -4  10  18      20453.89      19728.28       274.91 o
  -2  10  18        746.12        849.72        72.12 o
   0  10  18       3139.82       3382.69       132.02 o
   2  10  18        728.63        890.14        72.61 o
   4  10  18      19733.79      19636.95       279.81 o
   6  10  18         93.00        238.02        63.62 o
  -5  11  18       2449.87       2729.89       252.78 o
  -3  11  18       2240.27       2563.54       121.45 o
  -1  11  18       3733.57       3549.30       136.97 o
   1  11  18       3370.43       3373.67       139.96 o
   3  11  18       3021.99       2626.82       129.40 o
   5  11  18       2293.80       2189.91       193.59 o
  -2  12  18      16125.94      15990.96       425.94 o
   0  12  18      44626.39      44214.80       581.09 o
   2  12  18      15454.42      15642.05       821.89 o
   0   1  19        269.09        377.61        59.38 o
  -1   2  19      25673.67      23940.77       286.87 o
   1   2  19      22793.19      24150.93       297.00 o
  -2   3  19      38207.61      39042.49       384.06 o
   0   3  19         62.12        128.69        51.58 o
   2   3  19      40252.37      39272.52       378.90 o
  -3   4  19         56.63        167.78        50.72 o
  -1   4  19        885.63        590.72        72.45 o
   1   4  19        363.32        691.37        73.19 o
   3   4  19        158.63        200.10        54.44 o
  -4   5  19        483.83        289.15        52.77 o
  -2   5  19      18915.80      18530.19       248.03 o
   0   5  19        172.94        338.58        61.50 o
   2   5  19      17644.24      18454.36       250.37 o
   4   5  19        151.01        225.72        56.91 o
  -5   6  19      19024.44      19747.54       242.21 o
  -3   6  19      39156.80      38554.61       376.59 o
  -1   6  19      26839.08      26464.69       318.53 o
   1   6  19      26962.65      26475.61       302.11 o
   3   6  19      38157.88      38787.63       382.78 o
   5   6  19      20336.17      20320.27       287.95 o
  -6   7  19      19837.78      18227.17       270.31 o
  -4   7  19       3884.27       4033.90       144.85 o
  -2   7  19      18235.57      18694.28       257.58 o
   0   7  19       3454.95       3277.84       126.06 o
   2   7  19      19830.41      18751.42       248.67 o
   4   7  19       4100.09       3934.10       146.88 o
   6   7  19      18149.24      18856.93       286.55 o
  -7   8  19       4148.24       3848.79       325.75 o
  -5   8  19        610.75        452.46        67.64 o
  -3   8  19        958.58       1084.07        83.89 o
  -1   8  19       2354.93       2070.06       107.45 o
   1   8  19       1604.22       2078.71       101.48 o
   3   8  19       1330.03       1095.81        84.71 o
   5   8  19        263.02        435.92        64.33 o
   7   8  19       4808.23       4063.28       321.83 o
  -4   9  19         16.49        110.30        54.42 o
  -2   9  19      20250.41      20187.62       277.52 o
   0   9  19         59.66        214.30        57.94 o
   2   9  19      19463.87      19996.55       275.89 o
   4   9  19         47.03         87.28        57.14 o
   6   9  19      19253.91      19606.44      1459.10 o
  -3  10  19      13434.76      13628.67       706.69 o
  -1  10  19      12278.22      11170.67       251.47 o
   1  10  19      10316.97      11374.79       258.46 o
   3  10  19      14756.08      14962.29       357.17 o
   0   0  20      44741.43      44115.95       823.46 o
  -2   2  20      17089.32      18107.49       441.71 o
   0   2  20      47043.05      48121.19       444.18 o
   2   2  20      17610.02      16799.07       370.88 o
  -1   3  20        292.10        381.47        70.24 o
   1   3  20        296.06        347.23        62.57 o
  -4   4  20      72511.05      74614.02       805.21 o
  -2   4  20       1330.59       1198.04        89.40 o
   0   4  20        888.92       1119.71        93.86 o
   2   4  20       1245.41       1260.65       120.71 o
   4   4  20      72352.56      74062.25       848.40 o
  -3   5  20        636.33        584.69        66.99 o
  -1   5  20        735.81        890.57        86.25 o
   1   5  20        719.03        871.44        89.54 o
   3   5  20        443.95        687.26        73.68 o
  -6   6  20      11578.01      12070.27       585.10 o
  -4   6  20       1663.14       1562.58        95.81 o
  -2   6  20      10754.66      11167.35       222.64 o
   0   6  20      24253.23      25554.23       344.16 o
   2   6  20      11147.57      10962.48       227.66 o
   4   6  20       1773.95       1612.71       104.84 o
   6   6  20      11653.37      11942.74       840.92 o
  -5   7  20        944.79       1262.53       281.67 o
  -3   7  20       1329.00       1252.28        88.15 o
  -1   7  20       1663.00       1748.38       101.97 o
   1   7  20       1696.86       1530.88        94.78 o
   3   7  20       1075.19       1294.00       100.56 o
   5   7  20        966.03       1045.52       195.01 o
  -4   8  20       3915.95       4815.84      1385.85 o
  -2   8  20      33298.88      33174.19       636.86 o
   0   8  20      23677.78      22520.58       374.55 o
   2   8  20      33494.36      33321.73       689.07 o
   0   1  21        308.62        391.08        65.79 o
  -1   2  21      27506.42      27157.74       369.41 o
   1   2  21      26470.13      26710.19       332.88 o
  -2   3  21      22183.29      22762.47       353.75 o
   0   3  21        655.30        458.74        74.56 o
   2   3  21      23499.23      22868.88       316.71 o
  -3   4  21        870.68        767.83       132.16 o
  -1   4  21        162.98        296.44        70.74 o
   1   4  21        328.07        258.97        71.54 o
   3   4  21       1031.79       1028.63       121.45 o
  -2   5  21      23744.08      24140.10      1148.58 o
   0   5  21         19.48        161.46       128.88 o
   2   5  21      22218.06      23225.80       647.10 o
   1   6  21      19265.74      19122.84      1530.14 o
                                                
